# Supplementary material for: Single cell RNA analysis identifies cellular heterogeneity and adaptive responses of the lung at birth
Source: Nat Commun. 2019 Jan 3;10:37. doi: 10.1038/s41467-018-07770-1 (PMC6318311; doi:10.1038/s41467-018-07770-1)
Supplement: Supplementary file 4 — Supplementary Data 1 [file 41467_2018_7770_MOESM4_ESM.xlsx]

## Sheet: Dropseq celltypes
Supplementary Data 1. Putative cell type assignment for PND1 Drop-seq data
Cell	Batch	MajorType	SubType
PND1.Batch1.CAACAGACCTGT	PND1.Batch1	Endothelial	Vas-Endo
PND1.Batch1.ATTCCGGGAAGC	PND1.Batch1	Endothelial	Vas-Endo
PND1.Batch1.AGGGGCTAAGCC	PND1.Batch1	Endothelial	Vas-Endo
PND1.Batch1.TATACGACTAGG	PND1.Batch1	Mesenchyme	MatrixFB-1
PND1.Batch1.ACAGAGCCACCG	PND1.Batch1	Mesenchyme	MatrixFB-1
PND1.Batch1.CTAGACATACTT	PND1.Batch1	Mesenchyme	MatrixFB-1
PND1.Batch1.GAAACTCAGTGA	PND1.Batch1	Mesenchyme	MatrixFB-1
PND1.Batch1.TGTGACCAAATC	PND1.Batch1	Mesenchyme	MatrixFB-1
PND1.Batch1.ACTCTTGAATCT	PND1.Batch1	Mesenchyme	MatrixFB-2
PND1.Batch1.ATAGGAGGGCGA	PND1.Batch1	Mesenchyme	MatrixFB-1
PND1.Batch1.GGCGCGATTGCA	PND1.Batch1	Mesenchyme	MatrixFB-1
PND1.Batch1.ATTTCCCGCGAC	PND1.Batch1	Mesenchyme	MyoFB-1
PND1.Batch1.ATCGTCGATAAN	PND1.Batch1	Endothelial	Vas-Endo
PND1.Batch1.CCTGTCGGATCA	PND1.Batch1	Contaminants	Contaminants (RBC+)
PND1.Batch1.AGTCCAATTGAA	PND1.Batch1	Mesenchyme	MatrixFB-1
PND1.Batch1.CTCGTGGTATCN	PND1.Batch1	Mesenchyme	MatrixFB-1
PND1.Batch1.ACTTCTGATTCT	PND1.Batch1	Endothelial	Vas-Endo
PND1.Batch1.TCACTGCATAAG	PND1.Batch1	Endothelial	Vas-Endo
PND1.Batch1.CCCCTTTTGAGT	PND1.Batch1	Endothelial	Vas-Endo
PND1.Batch1.AGTGCAAAGTGT	PND1.Batch1	Mesenchyme	MatrixFB-1
PND1.Batch1.GCCAGCCTATCT	PND1.Batch1	Immune	Macrophage
PND1.Batch1.TGGATCGTACAC	PND1.Batch1	Mesenchyme	Smooth Muscle
PND1.Batch1.CGGATACGGTTG	PND1.Batch1	Endothelial	Vas-Endo
PND1.Batch1.GTCGTGAAGATN	PND1.Batch1	Mesenchyme	MatrixFB-1
PND1.Batch1.CAATAATTAAAA	PND1.Batch1	Contaminants	Contaminants (Endo+FB+)
PND1.Batch1.TCAAGTGCACAA	PND1.Batch1	Mesenchyme	Pericyte-1
PND1.Batch1.GTTCCCTGCAGA	PND1.Batch1	Epithelial	AT2
PND1.Batch1.ACTGCTACGAGG	PND1.Batch1	Mesenchyme	MatrixFB-2
PND1.Batch1.TCGCGGCCGGGC	PND1.Batch1	Endothelial	Vas-Endo
PND1.Batch1.CCCACCTGAGCG	PND1.Batch1	Mesenchyme	MyoFB-2
PND1.Batch1.TTATTAACAACT	PND1.Batch1	Mesenchyme	MatrixFB-1
PND1.Batch1.ATATTGGATGAT	PND1.Batch1	Mesenchyme	MatrixFB-1
PND1.Batch1.TGGTAAAGGGTC	PND1.Batch1	Epithelial	AT1
PND1.Batch1.AGATCAACATCT	PND1.Batch1	Mesenchyme	MatrixFB-1
PND1.Batch1.CGAGCACATCTC	PND1.Batch1	Endothelial	Vas-Endo
PND1.Batch1.CTAATAGCGAAA	PND1.Batch1	Mesenchyme	MatrixFB-1
PND1.Batch1.TACACGGATATT	PND1.Batch1	Endothelial	Vas-Endo
PND1.Batch1.TGAGTAGGCTGG	PND1.Batch1	Mesenchyme	MatrixFB-2
PND1.Batch1.CGGCCAGTGTGA	PND1.Batch1	Immune	Macrophage
PND1.Batch1.CGAATAGCAGGA	PND1.Batch1	Endothelial	Vas-Endo
PND1.Batch1.AGGAGCCCCCTN	PND1.Batch1	Epithelial	AT2
PND1.Batch1.ACGTACCAGTTT	PND1.Batch1	Mesenchyme	MatrixFB-1
PND1.Batch1.AAGTTGCGTGAT	PND1.Batch1	Endothelial	Vas-Endo
PND1.Batch1.CCCACAATCTAG	PND1.Batch1	Epithelial	AT2
PND1.Batch1.ACCAGATAATGA	PND1.Batch1	Mesenchyme	MatrixFB-1
PND1.Batch1.GGAGAGTGTAGT	PND1.Batch1	Epithelial	AT2
PND1.Batch1.CTTTTTGACAAC	PND1.Batch1	Mesenchyme	Pericyte-2
PND1.Batch1.ATTGCAGATATA	PND1.Batch1	Mesenchyme	MatrixFB-2
PND1.Batch1.GAGGACCCACGG	PND1.Batch1	Mesenchyme	MatrixFB-1
PND1.Batch1.GGCTGATTGGAG	PND1.Batch1	Mesenchyme	MatrixFB-2
PND1.Batch1.CCACTGGACTAA	PND1.Batch1	Mesenchyme	MatrixFB-2
PND1.Batch1.CAGAATACCAGG	PND1.Batch1	Immune	Macrophage
PND1.Batch1.TCCTCCTGACTT	PND1.Batch1	Mesenchyme	MatrixFB-1
PND1.Batch1.CACTTTCTGGAA	PND1.Batch1	Endothelial	Vas-Endo
PND1.Batch1.CTCCACCACACA	PND1.Batch1	Endothelial	Vas-Endo
PND1.Batch1.ACCCTTAGTGAA	PND1.Batch1	Endothelial	Vas-Endo
PND1.Batch1.AGGATCTTATGC	PND1.Batch1	Immune	Macrophage
PND1.Batch1.GTCGGTAACTGA	PND1.Batch1	Mesenchyme	MatrixFB-1
PND1.Batch1.TCAACTGACTGC	PND1.Batch1	Epithelial	AT1
PND1.Batch1.AATGCCCATAGT	PND1.Batch1	Mesenchyme	Smooth Muscle
PND1.Batch1.AGAGTAGCTTTA	PND1.Batch1	Mesenchyme	MatrixFB-1
PND1.Batch1.GTCAAATTCGAT	PND1.Batch1	Mesenchyme	MatrixFB-1
PND1.Batch1.CCTTAGCTATGT	PND1.Batch1	Mesenchyme	MatrixFB-1
PND1.Batch1.CCCGTGGCATCC	PND1.Batch1	Mesenchyme	MyoFB-2
PND1.Batch1.AGGAGTAGTAAG	PND1.Batch1	Mesenchyme	MatrixFB-1
PND1.Batch1.GGTATTCAACGA	PND1.Batch1	Mesenchyme	MatrixFB-1
PND1.Batch1.CACCCCGCTGAA	PND1.Batch1	Epithelial	AT2
PND1.Batch1.TGAATGTGTGGG	PND1.Batch1	Mesenchyme	MatrixFB-1
PND1.Batch1.CTACAGACTTGC	PND1.Batch1	Mesenchyme	MatrixFB-1
PND1.Batch1.TCGGGCTCTAGT	PND1.Batch1	Epithelial	AT2
PND1.Batch1.TTAATCACTGGT	PND1.Batch1	Epithelial	AT1/AT2
PND1.Batch1.GCTAACACCGAT	PND1.Batch1	Endothelial	Vas-Endo
PND1.Batch1.AGGCTTGATTGT	PND1.Batch1	Mesenchyme	MatrixFB-1
PND1.Batch1.AGGTACTTGATT	PND1.Batch1	Epithelial	AT2
PND1.Batch1.ACGTGAGGCCGG	PND1.Batch1	Mesenchyme	MyoFB-2
PND1.Batch1.GTGCTAAGCCGA	PND1.Batch1	Mesenchyme	MatrixFB-1
PND1.Batch1.GATGCTCGCCGA	PND1.Batch1	Epithelial	AT2
PND1.Batch1.TAAGAGCGGTTA	PND1.Batch1	Immune	Macrophage
PND1.Batch1.TGAAAGCGCCTT	PND1.Batch1	Mesenchyme	MatrixFB-1
PND1.Batch1.ACGACATAAGGA	PND1.Batch1	Mesenchyme	MatrixFB-1
PND1.Batch1.CGCTCGGCTACT	PND1.Batch1	Endothelial	Vas-Endo
PND1.Batch1.AGACCAGTACGG	PND1.Batch1	Mesenchyme	Pericyte-1
PND1.Batch1.CGAGTTTCCACT	PND1.Batch1	Mesenchyme	MatrixFB-1
PND1.Batch1.ATATTTCTATCA	PND1.Batch1	Endothelial	Vas-Endo
PND1.Batch1.ACGACCCGCTCC	PND1.Batch1	Epithelial	AT1/AT2
PND1.Batch1.ATAGAAGCGAAA	PND1.Batch1	Mesenchyme	MatrixFB-2
PND1.Batch1.GTGGCTAACTAC	PND1.Batch1	Mesenchyme	MatrixFB-1
PND1.Batch1.GAAGGCCTGCAG	PND1.Batch1	Mesenchyme	MyoFB-2
PND1.Batch1.CAAGTTCCACAA	PND1.Batch1	Endothelial	Vas-Endo
PND1.Batch1.CTATGCTAACCT	PND1.Batch1	Endothelial	Vas-Endo
PND1.Batch1.TCCCCGAGAAAT	PND1.Batch1	Mesenchyme	MatrixFB-1
PND1.Batch1.CTAACAGGAAGT	PND1.Batch1	Endothelial	Vas-Endo
PND1.Batch1.GGACTTATTCCT	PND1.Batch1	Mesenchyme	MatrixFB-1
PND1.Batch1.AATCAGATGACT	PND1.Batch1	Epithelial	AT1/AT2
PND1.Batch1.CCGTTTCAAACG	PND1.Batch1	Immune	Macrophage
PND1.Batch1.ATAGGACTATCA	PND1.Batch1	Epithelial	AT1
PND1.Batch1.TCTAGAGAACCA	PND1.Batch1	Mesenchyme	MatrixFB-1
PND1.Batch1.TGTTCGCTACAG	PND1.Batch1	Epithelial	AT1/AT2
PND1.Batch1.ATCGGGAGTGTC	PND1.Batch1	Endothelial	Vas-Endo
PND1.Batch1.TTGCCCTTACAA	PND1.Batch1	Endothelial	Vas-Endo
PND1.Batch1.GTCCTGCTATTT	PND1.Batch1	Epithelial	Ciliated
PND1.Batch1.CAGCAGGATTGA	PND1.Batch1	Epithelial	AT1/AT2
PND1.Batch1.GAAAGTTGTATA	PND1.Batch1	Mesenchyme	MatrixFB-1
PND1.Batch1.GCTGCCAAACAC	PND1.Batch1	Mesenchyme	MatrixFB-1
PND1.Batch1.CTGCTAACAGTC	PND1.Batch1	Mesenchyme	Pericyte-1
PND1.Batch1.GGTACGCCTGGC	PND1.Batch1	Endothelial	Vas-Endo
PND1.Batch1.ACCGGCCCAGTT	PND1.Batch1	Mesenchyme	MatrixFB-1
PND1.Batch1.AGGAGTCTTTCC	PND1.Batch1	Mesenchyme	MatrixFB-1
PND1.Batch1.TAGAGCTATCGC	PND1.Batch1	Mesenchyme	MatrixFB-1
PND1.Batch1.AGATCAACCTGN	PND1.Batch1	Mesenchyme	MatrixFB-1
PND1.Batch1.CTCATTAGAAGT	PND1.Batch1	Endothelial	Vas-Endo
PND1.Batch1.ATGGCAAACGTC	PND1.Batch1	Mesenchyme	MatrixFB-1
PND1.Batch1.GTTCAGATAGAG	PND1.Batch1	Endothelial	Vas-Endo
PND1.Batch1.CGGCGGAAGATG	PND1.Batch1	Mesenchyme	Smooth Muscle
PND1.Batch1.CGTTGCAGCTCG	PND1.Batch1	Mesenchyme	MatrixFB-1
PND1.Batch1.AACGCCGGGAAA	PND1.Batch1	Contaminants	Contaminants (Endo+Epi+)
PND1.Batch1.GGTCTCTCGCTG	PND1.Batch1	Epithelial	AT2
PND1.Batch1.ATAAACTCGCTA	PND1.Batch1	Mesenchyme	MatrixFB-1
PND1.Batch1.GCCCCTTCACAT	PND1.Batch1	Immune	Proliferative Lymphocyte
PND1.Batch1.CTGTCGACGAAT	PND1.Batch1	Epithelial	AT2
PND1.Batch1.GTAGGTTATATA	PND1.Batch1	Epithelial	AT1/AT2
PND1.Batch1.CCCTCTTGGTTC	PND1.Batch1	Endothelial	Vas-Endo
PND1.Batch1.ACTCACGACACC	PND1.Batch1	Mesenchyme	MatrixFB-1
PND1.Batch1.AGCGTGCACCTA	PND1.Batch1	Mesenchyme	MatrixFB-2
PND1.Batch1.ATCTTCATCAAT	PND1.Batch1	Endothelial	Lym-Endo
PND1.Batch1.ACGATTTGCGAC	PND1.Batch1	Mesenchyme	MatrixFB-2
PND1.Batch1.TCACCCCGCTAA	PND1.Batch1	Mesenchyme	MyoFB-2
PND1.Batch1.TGCCTTACATTT	PND1.Batch1	Endothelial	Vas-Endo
PND1.Batch1.CAGGAGAGATCG	PND1.Batch1	Endothelial	Vas-Endo
PND1.Batch1.TAAACTTCATGC	PND1.Batch1	Mesenchyme	MatrixFB-1
PND1.Batch1.TAGCCGCTGATC	PND1.Batch1	Mesenchyme	MatrixFB-1
PND1.Batch1.GGACAAAACTTA	PND1.Batch1	Immune	Macrophage
PND1.Batch1.CACGACGGCTTA	PND1.Batch1	Epithelial	AT2
PND1.Batch1.AGTATCCTTACA	PND1.Batch1	Mesenchyme	MatrixFB-2
PND1.Batch1.GGAACTGGAGAT	PND1.Batch1	Endothelial	Vas-Endo
PND1.Batch1.ACCCAACACGCG	PND1.Batch1	Endothelial	Vas-Endo
PND1.Batch1.TTTGCCTCGGGG	PND1.Batch1	Contaminants	Contaminants (Endo+FB+)
PND1.Batch1.TCGTCCGCGAGA	PND1.Batch1	Endothelial	Vas-Endo
PND1.Batch1.CGTTGGAGTACA	PND1.Batch1	Mesenchyme	MatrixFB-1
PND1.Batch1.AAAGGTCTGCAC	PND1.Batch1	Endothelial	Vas-Endo
PND1.Batch1.TCCAGCGTTCGT	PND1.Batch1	Mesenchyme	MatrixFB-1
PND1.Batch1.CCAGGGACCAAA	PND1.Batch1	Mesenchyme	MatrixFB-1
PND1.Batch1.ACGTCCCAGGTT	PND1.Batch1	Mesenchyme	MatrixFB-1
PND1.Batch1.ATTTATGGTGCC	PND1.Batch1	Endothelial	Vas-Endo
PND1.Batch1.TAGCGCCAGGCG	PND1.Batch1	Epithelial	AT2
PND1.Batch1.TTTACTACACTC	PND1.Batch1	Endothelial	Vas-Endo
PND1.Batch1.GACGGGTACACT	PND1.Batch1	Mesenchyme	MatrixFB-1
PND1.Batch1.CTCAATGTGCAT	PND1.Batch1	Mesenchyme	MatrixFB-1
PND1.Batch1.GAGTGCCGTGTT	PND1.Batch1	Endothelial	Vas-Endo
PND1.Batch1.TCGAATTCCCAC	PND1.Batch1	Epithelial	AT2
PND1.Batch1.GCTATAAGACAG	PND1.Batch1	Endothelial	Vas-Endo
PND1.Batch1.ATTGCTTCTAAC	PND1.Batch1	Contaminants	Contaminants (Endo+Epi+)
PND1.Batch1.TACGCGATCTTT	PND1.Batch1	Endothelial	Vas-Endo
PND1.Batch1.CAGTGGATTATC	PND1.Batch1	Mesenchyme	Pericyte-2
PND1.Batch1.GGAAGCAGGGAG	PND1.Batch1	Mesenchyme	MatrixFB-1
PND1.Batch1.CGAAGTGGGCTT	PND1.Batch1	Epithelial	AT1/AT2
PND1.Batch1.TCGCCAATTCAG	PND1.Batch1	Mesenchyme	MatrixFB-1
PND1.Batch1.CATTGACGCCAT	PND1.Batch1	Endothelial	Vas-Endo
PND1.Batch1.TTGTTACCAGTN	PND1.Batch1	Endothelial	Vas-Endo
PND1.Batch1.ACAGAATACGCA	PND1.Batch1	Mesenchyme	MatrixFB-1
PND1.Batch1.TGTTACGGAACT	PND1.Batch1	Epithelial	AT2
PND1.Batch1.GTTTGTTCCGTC	PND1.Batch1	Mesenchyme	MatrixFB-1
PND1.Batch1.GTCTATTCTGCG	PND1.Batch1	Endothelial	Vas-Endo
PND1.Batch1.CTTTTGGTTGCC	PND1.Batch1	Endothelial	Vas-Endo
PND1.Batch1.ATGTCTCATAGG	PND1.Batch1	Endothelial	Vas-Endo
PND1.Batch1.TCGCGGCACTCT	PND1.Batch1	Epithelial	AT2
PND1.Batch1.GAAATCACTAAT	PND1.Batch1	Mesenchyme	MatrixFB-1
PND1.Batch1.ATTTGAGTAGTG	PND1.Batch1	Immune	Macrophage
PND1.Batch1.TCACCCAACCCA	PND1.Batch1	Endothelial	Vas-Endo
PND1.Batch1.GATACAGTTTCC	PND1.Batch1	Endothelial	Vas-Endo
PND1.Batch1.ACTCGAACTAAC	PND1.Batch1	Epithelial	AT2
PND1.Batch1.TTTAGCTGCCAC	PND1.Batch1	Mesenchyme	MatrixFB-1
PND1.Batch1.AAGTCATGCATT	PND1.Batch1	Contaminants	Contaminants (Immune+FB+)
PND1.Batch1.TTATGCAACCCT	PND1.Batch1	Epithelial	AT2
PND1.Batch1.AACAGTCGGGAT	PND1.Batch1	Mesenchyme	MatrixFB-1
PND1.Batch1.AGAAGACCTAAN	PND1.Batch1	Mesenchyme	MatrixFB-2
PND1.Batch1.CGCCCTAGTCTT	PND1.Batch1	Endothelial	Vas-Endo
PND1.Batch1.ACACATAATAAN	PND1.Batch1	Mesenchyme	MatrixFB-1
PND1.Batch1.AACTCTTCTCTT	PND1.Batch1	Immune	B Lymphocyte
PND1.Batch1.ATGTAAGTGCTG	PND1.Batch1	Endothelial	Vas-Endo
PND1.Batch1.CGACTTACACCG	PND1.Batch1	Epithelial	AT1/AT2
PND1.Batch1.TCACTTTGGCGA	PND1.Batch1	Mesenchyme	MatrixFB-1
PND1.Batch1.GGGAGCACGCGN	PND1.Batch1	Mesenchyme	MatrixFB-1
PND1.Batch1.AGAAACTCAGAA	PND1.Batch1	Mesenchyme	MatrixFB-2
PND1.Batch1.CCGGAGTAATGC	PND1.Batch1	Mesenchyme	MyoFB-2
PND1.Batch1.GCAAAAGACCTC	PND1.Batch1	Mesenchyme	MatrixFB-1
PND1.Batch1.CATAAAGGTTAG	PND1.Batch1	Mesenchyme	MatrixFB-1
PND1.Batch1.GACTAAGAGTGA	PND1.Batch1	Epithelial	AT1/AT2
PND1.Batch1.ACCCAGCCCAAA	PND1.Batch1	Epithelial	AT2
PND1.Batch1.CGACTAGGCGCC	PND1.Batch1	Endothelial	Vas-Endo
PND1.Batch1.GGGCTCCGTTTG	PND1.Batch1	Mesenchyme	Smooth Muscle
PND1.Batch1.TTCAACAATTGG	PND1.Batch1	Mesenchyme	MatrixFB-1
PND1.Batch1.ATGCCAATTCTG	PND1.Batch1	Mesenchyme	MyoFB-2
PND1.Batch1.ACAGGACCATTN	PND1.Batch1	Epithelial	AT2
PND1.Batch1.TTCTTGGATTAA	PND1.Batch1	Endothelial	Lym-Endo
PND1.Batch1.CTGTGCAGAGGN	PND1.Batch1	Mesenchyme	MyoFB-1
PND1.Batch1.TCGTTCTCCGCT	PND1.Batch1	Mesenchyme	MatrixFB-1
PND1.Batch1.CGCTCTGTTTGG	PND1.Batch1	Mesenchyme	MatrixFB-1
PND1.Batch1.TTATAGCCTTAT	PND1.Batch1	Mesenchyme	Smooth Muscle
PND1.Batch1.TAGAGCCTAATT	PND1.Batch1	Contaminants	Contaminants (Endo+Epi+)
PND1.Batch1.TCGACTCCCGTG	PND1.Batch1	Mesenchyme	Pericyte-2
PND1.Batch1.ACAGCCCGAGCC	PND1.Batch1	Mesenchyme	MyoFB-1
PND1.Batch1.AGCGGTCAAGAC	PND1.Batch1	Epithelial	AT2
PND1.Batch1.AAGACCCAACAT	PND1.Batch1	Mesenchyme	MatrixFB-2
PND1.Batch1.AAAAACACTTAC	PND1.Batch1	Mesenchyme	MatrixFB-1
PND1.Batch1.GCGTCTCTGCTG	PND1.Batch1	Mesenchyme	MatrixFB-1
PND1.Batch1.GCCGACTGGTTG	PND1.Batch1	Endothelial	Vas-Endo
PND1.Batch1.GTAATCATACCT	PND1.Batch1	Mesenchyme	MatrixFB-1
PND1.Batch1.TATCCTTACATT	PND1.Batch1	Mesenchyme	MatrixFB-1
PND1.Batch1.AAACATGGACTT	PND1.Batch1	Endothelial	Vas-Endo
PND1.Batch1.ATCTTGTATTAC	PND1.Batch1	Endothelial	Vas-Endo
PND1.Batch1.TTACCGTTAGTC	PND1.Batch1	Endothelial	Vas-Endo
PND1.Batch1.GGCCTCATCAAA	PND1.Batch1	Endothelial	Vas-Endo
PND1.Batch1.AAAGCATATCCC	PND1.Batch1	Epithelial	AT2
PND1.Batch1.ACCGAATTGCGC	PND1.Batch1	Mesenchyme	Pericyte-2
PND1.Batch1.AGCTAGAATGCG	PND1.Batch1	Mesenchyme	MyoFB-2
PND1.Batch1.ACGCCGCGAGGA	PND1.Batch1	Mesenchyme	MatrixFB-1
PND1.Batch1.TGCACTGCCGCT	PND1.Batch1	Mesenchyme	MatrixFB-1
PND1.Batch1.TGGATTCGGGAC	PND1.Batch1	Immune	Macrophage
PND1.Batch1.GACCTCTGTTAG	PND1.Batch1	Mesenchyme	MatrixFB-1
PND1.Batch1.GCGTAGTAATAC	PND1.Batch1	Endothelial	Vas-Endo
PND1.Batch1.GGCGCTCCAGAT	PND1.Batch1	Endothelial	Vas-Endo
PND1.Batch1.TAGGATGCAAGG	PND1.Batch1	Endothelial	Vas-Endo
PND1.Batch1.ATCAGGGCATAC	PND1.Batch1	Endothelial	Vas-Endo
PND1.Batch1.GCTCGCTAGTGG	PND1.Batch1	Epithelial	AT2
PND1.Batch1.GAAATGATCTGA	PND1.Batch1	Mesenchyme	Smooth Muscle
PND1.Batch1.CAAGCAGTTGTT	PND1.Batch1	Endothelial	Lym-Endo
PND1.Batch1.TAAGCGCGGCAG	PND1.Batch1	Mesenchyme	MatrixFB-1
PND1.Batch1.TGCCACCGAATT	PND1.Batch1	Epithelial	Club
PND1.Batch1.CATATTTAGTCA	PND1.Batch1	Endothelial	Vas-Endo
PND1.Batch1.TTGCTTGCGACC	PND1.Batch1	Mesenchyme	MatrixFB-1
PND1.Batch1.AAGTATTAGACC	PND1.Batch1	Endothelial	Vas-Endo
PND1.Batch1.TTTGGCAATAAT	PND1.Batch1	Immune	Macrophage
PND1.Batch1.CCGTCTGAGACT	PND1.Batch1	Epithelial	AT2
PND1.Batch1.GCACACGTCCAA	PND1.Batch1	Epithelial	AT2
PND1.Batch1.CATTTGATATGG	PND1.Batch1	Endothelial	Vas-Endo
PND1.Batch1.AGATATTCGACA	PND1.Batch1	Epithelial	AT1/AT2
PND1.Batch1.TAAAACCTCTTN	PND1.Batch1	Mesenchyme	MatrixFB-1
PND1.Batch1.GATGGCCCCCCA	PND1.Batch1	Mesenchyme	MatrixFB-1
PND1.Batch1.ACTATCCATACC	PND1.Batch1	Mesenchyme	MatrixFB-1
PND1.Batch1.GGCTGCGTTCTT	PND1.Batch1	Mesenchyme	MatrixFB-1
PND1.Batch1.AAACGCCTCAAT	PND1.Batch1	Mesenchyme	MatrixFB-1
PND1.Batch1.TAATTCGTGGCT	PND1.Batch1	Epithelial	AT1
PND1.Batch1.TGGTCGGGCAAN	PND1.Batch1	Mesenchyme	MatrixFB-1
PND1.Batch1.GACAAACTAGAA	PND1.Batch1	Mesenchyme	MyoFB-2
PND1.Batch1.ATCCTTTCTACT	PND1.Batch1	Immune	Macrophage
PND1.Batch1.TACACCCGGCCC	PND1.Batch1	Immune	Macrophage
PND1.Batch1.GGAAAAATAATA	PND1.Batch1	Mesenchyme	MatrixFB-1
PND1.Batch1.CCTAAGCAGAAA	PND1.Batch1	Mesenchyme	MyoFB-1
PND1.Batch1.CCGTAATTCGAC	PND1.Batch1	Mesenchyme	MatrixFB-1
PND1.Batch1.AACGTGAATTGA	PND1.Batch1	Endothelial	Vas-Endo
PND1.Batch1.GAACGATTCCTN	PND1.Batch1	Epithelial	AT2
PND1.Batch1.CCGACCCGAGAN	PND1.Batch1	Mesenchyme	MatrixFB-1
PND1.Batch1.ACTGAAGCCTCG	PND1.Batch1	Epithelial	AT2
PND1.Batch1.GCATATATTGAC	PND1.Batch1	Mesenchyme	MatrixFB-1
PND1.Batch1.ACCATAACGTCG	PND1.Batch1	Epithelial	AT2
PND1.Batch1.GGACCCTATAAT	PND1.Batch1	Mesenchyme	MatrixFB-1
PND1.Batch1.TCTTGACACTAG	PND1.Batch1	Endothelial	Vas-Endo
PND1.Batch1.CACTCAGATTTT	PND1.Batch1	Mesenchyme	MatrixFB-1
PND1.Batch1.TTAAGGAGTGGN	PND1.Batch1	Endothelial	Vas-Endo
PND1.Batch1.GGCACTTGAGGT	PND1.Batch1	Epithelial	AT1
PND1.Batch1.GTATACTAGGTA	PND1.Batch1	Mesenchyme	MatrixFB-1
PND1.Batch1.ATTGCAGTACCN	PND1.Batch1	Mesenchyme	MyoFB-1
PND1.Batch1.TCATCGCTTCTC	PND1.Batch1	Epithelial	AT2
PND1.Batch1.GACGTGCGCTGT	PND1.Batch1	Mesenchyme	MatrixFB-1
PND1.Batch1.CCCTAACGAGCN	PND1.Batch1	Endothelial	Vas-Endo
PND1.Batch1.CTCAGAGCGCTA	PND1.Batch1	Endothelial	Vas-Endo
PND1.Batch1.ATCGGTCCTACC	PND1.Batch1	Epithelial	AT2
PND1.Batch1.ACCCACAACCGC	PND1.Batch1	Endothelial	Vas-Endo
PND1.Batch1.TATACCTTTACG	PND1.Batch1	Mesenchyme	MatrixFB-1
PND1.Batch1.CCGCACTTAGTG	PND1.Batch1	Mesenchyme	MatrixFB-1
PND1.Batch1.AGGGTACAGGAG	PND1.Batch1	Mesenchyme	MatrixFB-1
PND1.Batch1.CGCATCAGTTAG	PND1.Batch1	Mesenchyme	Smooth Muscle
PND1.Batch1.TGGCATATGAGT	PND1.Batch1	Endothelial	Vas-Endo
PND1.Batch1.CAAACGCCCTGT	PND1.Batch1	Mesenchyme	MatrixFB-2
PND1.Batch1.CAATCCATACTC	PND1.Batch1	Mesenchyme	MatrixFB-1
PND1.Batch1.AAGAACTACCAG	PND1.Batch1	Endothelial	Vas-Endo
PND1.Batch1.TGCTGCATAGGA	PND1.Batch1	Mesenchyme	MatrixFB-1
PND1.Batch1.CAGAAGTCTCTC	PND1.Batch1	Mesenchyme	Smooth Muscle
PND1.Batch1.AAACAATCCCGC	PND1.Batch1	Immune	B Lymphocyte
PND1.Batch1.CAATCATTAGGC	PND1.Batch1	Mesenchyme	MatrixFB-1
PND1.Batch1.ACCACCCGTGGT	PND1.Batch1	Endothelial	Vas-Endo
PND1.Batch1.CCACCATTGCGA	PND1.Batch1	Mesenchyme	MatrixFB-1
PND1.Batch1.ATTTGCACCTTC	PND1.Batch1	Mesenchyme	MatrixFB-1
PND1.Batch1.GGGAATGAATTA	PND1.Batch1	Mesenchyme	MatrixFB-1
PND1.Batch1.CGTTCTGGCTCT	PND1.Batch1	Mesenchyme	Pericyte-2
PND1.Batch1.GGACCTCACAGT	PND1.Batch1	Mesenchyme	MatrixFB-1
PND1.Batch1.ATTTATTTGGTA	PND1.Batch1	Mesenchyme	MatrixFB-2
PND1.Batch1.CAGCCCCGAATA	PND1.Batch1	Endothelial	Vas-Endo
PND1.Batch1.GCGTCGCAATTT	PND1.Batch1	Mesenchyme	MatrixFB-1
PND1.Batch1.AATCACTGTGCA	PND1.Batch1	Mesenchyme	MatrixFB-1
PND1.Batch1.CTAGAGCTAGCT	PND1.Batch1	Mesenchyme	MatrixFB-1
PND1.Batch1.CGCGCGAGTTTG	PND1.Batch1	Mesenchyme	MatrixFB-2
PND1.Batch1.GAAAGATGCATT	PND1.Batch1	Mesenchyme	MatrixFB-1
PND1.Batch1.ACGGGTTTATAC	PND1.Batch1	Mesenchyme	MatrixFB-1
PND1.Batch1.TGGCTCGCTTGN	PND1.Batch1	Epithelial	AT1
PND1.Batch1.GCTTCTCTTGTT	PND1.Batch1	Mesenchyme	MyoFB-2
PND1.Batch1.GTTCTTCCAATN	PND1.Batch1	Endothelial	Vas-Endo
PND1.Batch1.CGACACGAAGCA	PND1.Batch1	Mesenchyme	MatrixFB-1
PND1.Batch1.TATGATCTTTGG	PND1.Batch1	Mesenchyme	MatrixFB-1
PND1.Batch1.TACTTGTTTATG	PND1.Batch1	Mesenchyme	MatrixFB-1
PND1.Batch1.GGCGACGGCAAT	PND1.Batch1	Epithelial	AT2
PND1.Batch1.GGCGGCTCGATN	PND1.Batch1	Endothelial	Vas-Endo
PND1.Batch1.GAGGAACTATAG	PND1.Batch1	Mesenchyme	MatrixFB-1
PND1.Batch1.ACGTCAGGTTTC	PND1.Batch1	Mesenchyme	MatrixFB-1
PND1.Batch1.CAACTGGTGTCA	PND1.Batch1	Endothelial	Vas-Endo
PND1.Batch1.GTGGAGAGGCCC	PND1.Batch1	Mesenchyme	MatrixFB-1
PND1.Batch1.CACGATGTGGTT	PND1.Batch1	Endothelial	Vas-Endo
PND1.Batch1.CGAATCTCTATN	PND1.Batch1	Mesenchyme	MatrixFB-1
PND1.Batch1.TAAGTCCCCGTT	PND1.Batch1	Mesenchyme	MatrixFB-1
PND1.Batch1.GCAGGCGGACAA	PND1.Batch1	Mesenchyme	MatrixFB-1
PND1.Batch1.TCGCACCAGTAA	PND1.Batch1	Mesenchyme	Pericyte-2
PND1.Batch1.TTCAAAAGGGAA	PND1.Batch1	Epithelial	AT2
PND1.Batch1.CCTGTGGAAAAT	PND1.Batch1	Mesenchyme	MatrixFB-1
PND1.Batch1.GCTGGCCGACCA	PND1.Batch1	Mesenchyme	MyoFB-2
PND1.Batch1.TTGCATCATGAT	PND1.Batch1	Epithelial	AT1/AT2
PND1.Batch1.TACGGCAAGCCT	PND1.Batch1	Endothelial	Vas-Endo
PND1.Batch1.TCTCCAACACGA	PND1.Batch1	Epithelial	AT1
PND1.Batch1.TGAGGGTTTGCC	PND1.Batch1	Mesenchyme	MatrixFB-1
PND1.Batch1.GGCAGTAGTGTT	PND1.Batch1	Endothelial	Vas-Endo
PND1.Batch1.CAGATCTATTTA	PND1.Batch1	Endothelial	Vas-Endo
PND1.Batch1.GCCGGAGTGGCT	PND1.Batch1	Endothelial	Vas-Endo
PND1.Batch1.GTTATGAACTCT	PND1.Batch1	Mesenchyme	MatrixFB-1
PND1.Batch1.GTGTAATGGATC	PND1.Batch1	Endothelial	Vas-Endo
PND1.Batch1.ATTGAGCCCGTN	PND1.Batch1	Mesenchyme	MatrixFB-1
PND1.Batch1.CGTGGACGAGTA	PND1.Batch1	Mesenchyme	MatrixFB-1
PND1.Batch1.CGAGGAGGATTA	PND1.Batch1	Mesenchyme	MatrixFB-1
PND1.Batch1.AAGATCTTATGT	PND1.Batch1	Mesenchyme	MatrixFB-1
PND1.Batch1.GGAAACAACATG	PND1.Batch1	Mesenchyme	MatrixFB-1
PND1.Batch1.TATTTGAAATCC	PND1.Batch1	Mesenchyme	MatrixFB-1
PND1.Batch1.ACGTTCGCCTGA	PND1.Batch1	Mesenchyme	Pericyte-2
PND1.Batch1.GGAGACCCAATT	PND1.Batch1	Mesenchyme	MatrixFB-2
PND1.Batch1.TTCCAACCTGGA	PND1.Batch1	Epithelial	Ciliated
PND1.Batch1.AGGTGGCTTGCN	PND1.Batch1	Mesenchyme	MatrixFB-1
PND1.Batch1.AAAGACGTGTTT	PND1.Batch1	Contaminants	Contaminants (Immune+FB+)
PND1.Batch1.ATGCCTAAAGGG	PND1.Batch1	Endothelial	Vas-Endo
PND1.Batch1.CCAGTCAATGAN	PND1.Batch1	Mesenchyme	MyoFB-2
PND1.Batch1.TCCCGATTACCC	PND1.Batch1	Mesenchyme	MatrixFB-1
PND1.Batch1.TATTTGAACGGA	PND1.Batch1	Mesenchyme	MatrixFB-1
PND1.Batch1.TGAATTTTGGAA	PND1.Batch1	Endothelial	Vas-Endo
PND1.Batch1.CCTGGAGTTACG	PND1.Batch1	Endothelial	Vas-Endo
PND1.Batch1.ACGGGATAGTCA	PND1.Batch1	Immune	Macrophage
PND1.Batch1.AGCAGTCCCTTG	PND1.Batch1	Endothelial	Vas-Endo
PND1.Batch1.AGTTGCGCGCGT	PND1.Batch1	Endothelial	Vas-Endo
PND1.Batch1.CCGTTTTACTTT	PND1.Batch1	Mesenchyme	Pericyte-2
PND1.Batch1.AACCAGCATACA	PND1.Batch1	Endothelial	Vas-Endo
PND1.Batch1.CATTTCGATGGG	PND1.Batch1	Endothelial	Vas-Endo
PND1.Batch1.ACCAACCACCGA	PND1.Batch1	Endothelial	Vas-Endo
PND1.Batch1.TCAGCAAGTATT	PND1.Batch1	Endothelial	Vas-Endo
PND1.Batch1.AGGGGGTTAATT	PND1.Batch1	Endothelial	Vas-Endo
PND1.Batch1.TTTCAGCCGGCG	PND1.Batch1	Immune	Macrophage
PND1.Batch1.GAGGCGCCTTGC	PND1.Batch1	Mesenchyme	MatrixFB-2
PND1.Batch1.TGCGGTACCATN	PND1.Batch1	Endothelial	Vas-Endo
PND1.Batch1.GACTATGTGTTT	PND1.Batch1	Mesenchyme	MatrixFB-1
PND1.Batch1.TAGTTCTATCAA	PND1.Batch1	Mesenchyme	MatrixFB-1
PND1.Batch1.AGACGCTTGTCG	PND1.Batch1	Endothelial	Vas-Endo
PND1.Batch1.GATAACCAAGAT	PND1.Batch1	Mesenchyme	MatrixFB-1
PND1.Batch1.CTCAATTACCAT	PND1.Batch1	Immune	Macrophage
PND1.Batch1.TGCAATCGAGTC	PND1.Batch1	Epithelial	AT1/AT2
PND1.Batch1.CTACAGCCGTCA	PND1.Batch1	Mesenchyme	MatrixFB-1
PND1.Batch1.TGGTGTACCGCG	PND1.Batch1	Epithelial	AT1
PND1.Batch1.AAGGTATGTTGG	PND1.Batch1	Endothelial	Vas-Endo
PND1.Batch1.TCGGAGTGCAGT	PND1.Batch1	Mesenchyme	MatrixFB-1
PND1.Batch1.TCGGCTCCTTTT	PND1.Batch1	Immune	B Lymphocyte
PND1.Batch1.GTCAAGCTGGTA	PND1.Batch1	Mesenchyme	MatrixFB-1
PND1.Batch1.CTCTCATACGCG	PND1.Batch1	Mesenchyme	MatrixFB-2
PND1.Batch1.TCGGGATGACAA	PND1.Batch1	Mesenchyme	MatrixFB-1
PND1.Batch1.CTTTCGCGTATN	PND1.Batch1	Endothelial	Vas-Endo
PND1.Batch1.CACTAAAATGAC	PND1.Batch1	Endothelial	Vas-Endo
PND1.Batch1.ATAGGGGGGATT	PND1.Batch1	Contaminants	Contaminants (Endo+Epi+)
PND1.Batch1.GCGTGTCTCAGG	PND1.Batch1	Endothelial	Vas-Endo
PND1.Batch1.GCGTAAATTCTA	PND1.Batch1	Epithelial	AT2
PND1.Batch1.AGTCCAGCAGAG	PND1.Batch1	Mesenchyme	MatrixFB-1
PND1.Batch1.ATGTAGGTAGTC	PND1.Batch1	Contaminants	Contaminants (Endo+Epi+)
PND1.Batch1.TGAGCTTATTAC	PND1.Batch1	Mesenchyme	MatrixFB-1
PND1.Batch1.TTACTCAAAGAG	PND1.Batch1	Mesenchyme	MatrixFB-1
PND1.Batch1.CAAGCGCCTACT	PND1.Batch1	Endothelial	Lym-Endo
PND1.Batch1.GCTTGAGGCCGG	PND1.Batch1	Endothelial	Vas-Endo
PND1.Batch1.ATGCGCCCAAAT	PND1.Batch1	Mesenchyme	MatrixFB-1
PND1.Batch1.ATCTCAGGACGG	PND1.Batch1	Mesenchyme	MatrixFB-1
PND1.Batch1.AGCAAGGAGAAN	PND1.Batch1	Mesenchyme	MatrixFB-1
PND1.Batch1.GCGCGTTGCTAG	PND1.Batch1	Mesenchyme	MatrixFB-1
PND1.Batch1.CGTAGGAGAGCN	PND1.Batch1	Endothelial	Vas-Endo
PND1.Batch1.AGAAAGGGCCAT	PND1.Batch1	Endothelial	Vas-Endo
PND1.Batch1.CCACATAATATA	PND1.Batch1	Endothelial	Vas-Endo
PND1.Batch1.CAGCTCTACATC	PND1.Batch1	Mesenchyme	Smooth Muscle
PND1.Batch1.AGCAACTTCGTC	PND1.Batch1	Mesenchyme	MatrixFB-1
PND1.Batch1.CAAATAGCCTCC	PND1.Batch1	Mesenchyme	MatrixFB-1
PND1.Batch1.TTTCGTCATACN	PND1.Batch1	Endothelial	Vas-Endo
PND1.Batch1.TCAGAATTTTGT	PND1.Batch1	Endothelial	Vas-Endo
PND1.Batch1.TTAGATTTGTAG	PND1.Batch1	Endothelial	Vas-Endo
PND1.Batch1.CACAAACGATAA	PND1.Batch1	Endothelial	Vas-Endo
PND1.Batch1.GAAGGCGCGTGC	PND1.Batch1	Endothelial	Vas-Endo
PND1.Batch1.CTAACCCCGGCG	PND1.Batch1	Endothelial	Vas-Endo
PND1.Batch1.CGTTCGACTTGG	PND1.Batch1	Epithelial	AT1
PND1.Batch1.AGTGCTGGAATT	PND1.Batch1	Mesenchyme	MatrixFB-1
PND1.Batch1.GGTCAGCAGTAT	PND1.Batch1	Immune	Macrophage
PND1.Batch1.CGTGAACCCGAA	PND1.Batch1	Epithelial	AT2
PND1.Batch1.CGATTGACTAGT	PND1.Batch1	Mesenchyme	MatrixFB-1
PND1.Batch1.ATGATTCTAATT	PND1.Batch1	Mesenchyme	MatrixFB-2
PND1.Batch1.GACCCAATCGCT	PND1.Batch1	Mesenchyme	MatrixFB-1
PND1.Batch1.AATTGTTAGACG	PND1.Batch1	Mesenchyme	MatrixFB-2
PND1.Batch1.CGTTCTGGGATT	PND1.Batch1	Epithelial	AT2
PND1.Batch1.CCTCGGACGAAA	PND1.Batch1	Mesenchyme	MatrixFB-1
PND1.Batch1.TGTCGTCCTTGA	PND1.Batch1	Epithelial	AT1
PND1.Batch1.TCCGCAATATAC	PND1.Batch1	Endothelial	Vas-Endo
PND1.Batch1.CCTTTACAACTG	PND1.Batch1	Mesenchyme	MatrixFB-1
PND1.Batch1.GAACCCCATCAG	PND1.Batch1	Endothelial	Vas-Endo
PND1.Batch1.ATAGATGTCGGG	PND1.Batch1	Mesenchyme	MatrixFB-1
PND1.Batch1.TGAGCAATACTA	PND1.Batch1	Epithelial	AT1/AT2
PND1.Batch1.CTCCAAGCGCTG	PND1.Batch1	Mesenchyme	MatrixFB-2
PND1.Batch1.GAACTGCCACCT	PND1.Batch1	Mesenchyme	Pericyte-2
PND1.Batch1.GAAATAAGAATN	PND1.Batch1	Epithelial	AT1
PND1.Batch1.CAGACCCAAGTN	PND1.Batch1	Contaminants	Contaminants (Endo+Epi+)
PND1.Batch1.GGTCAGATCCAA	PND1.Batch1	Mesenchyme	MyoFB-2
PND1.Batch1.GCCCTATAGCAT	PND1.Batch1	Epithelial	AT2
PND1.Batch1.CAGCTCCAGCTC	PND1.Batch1	Mesenchyme	MatrixFB-1
PND1.Batch1.GGAACTAGCGCC	PND1.Batch1	Endothelial	Vas-Endo
PND1.Batch1.TATTGGTCTTCA	PND1.Batch1	Epithelial	Club
PND1.Batch1.AATATTAGAAGN	PND1.Batch1	Epithelial	AT1
PND1.Batch1.CGTCACTAAATC	PND1.Batch1	Mesenchyme	MatrixFB-1
PND1.Batch1.TGTGCCGTGAAN	PND1.Batch1	Epithelial	AT1
PND1.Batch1.CATGTCGAGCAG	PND1.Batch1	Epithelial	AT1
PND1.Batch1.GGAATCATACAC	PND1.Batch1	Mesenchyme	MatrixFB-1
PND1.Batch1.GTTTCGTGCTTG	PND1.Batch1	Mesenchyme	MatrixFB-1
PND1.Batch1.CCTGGTGCGACT	PND1.Batch1	Immune	Macrophage
PND1.Batch1.CGTCCCTGTTCT	PND1.Batch1	Mesenchyme	MyoFB-2
PND1.Batch1.GTACAATCACCC	PND1.Batch1	Mesenchyme	MatrixFB-1
PND1.Batch1.GCAAAAAACTTT	PND1.Batch1	Epithelial	AT2
PND1.Batch1.TCCAGATGCACG	PND1.Batch1	Endothelial	Vas-Endo
PND1.Batch1.TGTACACATTAA	PND1.Batch1	Mesenchyme	MatrixFB-1
PND1.Batch1.AAAATAGACTAT	PND1.Batch1	Mesenchyme	MatrixFB-1
PND1.Batch1.ATCTATGAATCG	PND1.Batch1	Endothelial	Vas-Endo
PND1.Batch1.CAAGCAGGGAGT	PND1.Batch1	Immune	Macrophage
PND1.Batch1.GTGTCTTCGTCA	PND1.Batch1	Mesenchyme	MatrixFB-1
PND1.Batch1.AAGCGATAACTG	PND1.Batch1	Immune	B Lymphocyte
PND1.Batch1.GCCTGCCCAATN	PND1.Batch1	Mesenchyme	Smooth Muscle
PND1.Batch1.GCCACCGAGACT	PND1.Batch1	Mesenchyme	MatrixFB-1
PND1.Batch1.TACTAAGACTTC	PND1.Batch1	Mesenchyme	Smooth Muscle
PND1.Batch1.CGGCTAACATAT	PND1.Batch1	Epithelial	AT1/AT2
PND1.Batch1.CCTAAGTAGCCG	PND1.Batch1	Mesenchyme	MatrixFB-1
PND1.Batch1.GACAATAACCTT	PND1.Batch1	Immune	Macrophage
PND1.Batch1.ATTGGGCGGAAT	PND1.Batch1	Mesenchyme	MatrixFB-1
PND1.Batch1.CCGATCGTGTAT	PND1.Batch1	Contaminants	Contaminants (RBC+)
PND1.Batch1.TTTACCTCCGAT	PND1.Batch1	Mesenchyme	MatrixFB-1
PND1.Batch1.TGCACTAGTGAG	PND1.Batch1	Mesenchyme	MatrixFB-1
PND1.Batch1.GGGCCTGGGCCN	PND1.Batch1	Immune	Macrophage
PND1.Batch1.AAAGTAAAGTTG	PND1.Batch1	Mesenchyme	MatrixFB-1
PND1.Batch1.GATACAATTAAG	PND1.Batch1	Epithelial	Ciliated
PND1.Batch1.CGCGTATCTGTC	PND1.Batch1	Mesenchyme	MatrixFB-1
PND1.Batch1.GAGAGCGACTAG	PND1.Batch1	Mesenchyme	MatrixFB-1
PND1.Batch1.CGCCCTTGAACT	PND1.Batch1	Mesenchyme	MatrixFB-1
PND1.Batch1.TACGGATCTTTT	PND1.Batch1	Endothelial	Vas-Endo
PND1.Batch1.AGAGATTCACAG	PND1.Batch1	Mesenchyme	MyoFB-1
PND1.Batch1.ATTCGTGCTTGN	PND1.Batch1	Endothelial	Vas-Endo
PND1.Batch1.CGCATGCCCACC	PND1.Batch1	Mesenchyme	MatrixFB-2
PND1.Batch1.AACACAAAAATC	PND1.Batch1	Mesenchyme	MatrixFB-1
PND1.Batch1.ACCTCGAGTGCC	PND1.Batch1	Endothelial	Vas-Endo
PND1.Batch1.TTTACGGGAGCA	PND1.Batch1	Mesenchyme	MatrixFB-1
PND1.Batch1.TGTAATTTTATT	PND1.Batch1	Contaminants	Contaminants (Endo+FB+)
PND1.Batch1.CATCGACCTCAC	PND1.Batch1	Mesenchyme	MatrixFB-1
PND1.Batch1.AAATGGAGAATT	PND1.Batch1	Epithelial	AT2
PND1.Batch1.GTCTCAAATGAC	PND1.Batch1	Endothelial	Vas-Endo
PND1.Batch1.TAGGTAGCGCAN	PND1.Batch1	Epithelial	AT1/AT2
PND1.Batch1.TGCACATATGCT	PND1.Batch1	Epithelial	AT2
PND1.Batch1.TTGAATGACATG	PND1.Batch1	Endothelial	Vas-Endo
PND1.Batch1.GTAAATGCGGCG	PND1.Batch1	Mesenchyme	MatrixFB-1
PND1.Batch1.CCAGATAGGTTG	PND1.Batch1	Epithelial	AT1
PND1.Batch1.ATATCTCCTTGT	PND1.Batch1	Mesenchyme	MatrixFB-1
PND1.Batch1.TCTTATCGAGGC	PND1.Batch1	Epithelial	AT2
PND1.Batch1.GAAAATAGCAGT	PND1.Batch1	Mesenchyme	MatrixFB-1
PND1.Batch1.GTTCTAGAGCGT	PND1.Batch1	Endothelial	Vas-Endo
PND1.Batch1.TTTAAGATTAGC	PND1.Batch1	Mesenchyme	MatrixFB-1
PND1.Batch1.GACGTGGCTTCA	PND1.Batch1	Mesenchyme	Pericyte-2
PND1.Batch1.TAAATGGTCGGA	PND1.Batch1	Mesenchyme	MatrixFB-1
PND1.Batch1.GCCAAGTCCGAN	PND1.Batch1	Epithelial	AT2
PND1.Batch1.CATGATTACTAG	PND1.Batch1	Mesenchyme	MatrixFB-1
PND1.Batch1.AAAAACCCGCAC	PND1.Batch1	Contaminants	Contaminants (Endo+Epi+)
PND1.Batch1.AAGCCTTTGGCA	PND1.Batch1	Mesenchyme	MyoFB-2
PND1.Batch1.CGTTTTCGGTTA	PND1.Batch1	Mesenchyme	MatrixFB-2
PND1.Batch1.CCGTAAACAAGT	PND1.Batch1	Mesenchyme	MyoFB-1
PND1.Batch1.CAAGAAAGGATC	PND1.Batch1	Mesenchyme	MatrixFB-1
PND1.Batch1.GCAGGTGTCTAA	PND1.Batch1	Endothelial	Vas-Endo
PND1.Batch1.ACCCTGAGAGGA	PND1.Batch1	Endothelial	Vas-Endo
PND1.Batch1.GCGGCATAAGCC	PND1.Batch1	Contaminants	Contaminants (Immune+FB+)
PND1.Batch1.CCCTGGAGACGC	PND1.Batch1	Mesenchyme	MatrixFB-2
PND1.Batch1.CGTAATGTGGCC	PND1.Batch1	Endothelial	Vas-Endo
PND1.Batch1.GCAAGCCCTGGC	PND1.Batch1	Mesenchyme	MatrixFB-1
PND1.Batch1.CCCTCTGTATAG	PND1.Batch1	Mesenchyme	MatrixFB-1
PND1.Batch1.CCTACTACACGT	PND1.Batch1	Mesenchyme	MyoFB-1
PND1.Batch1.AACGGAAAATGA	PND1.Batch1	Endothelial	Vas-Endo
PND1.Batch1.AATGTGGTGTAT	PND1.Batch1	Mesenchyme	MatrixFB-1
PND1.Batch1.AGATTGTCCTCG	PND1.Batch1	Mesenchyme	MatrixFB-1
PND1.Batch1.ATTGGGTGCTAC	PND1.Batch1	Mesenchyme	MatrixFB-2
PND1.Batch1.ACAGCCGCTTAT	PND1.Batch1	Mesenchyme	MatrixFB-1
PND1.Batch1.CCCTCTTCAAAN	PND1.Batch1	Endothelial	Vas-Endo
PND1.Batch1.GCATAGGTACCC	PND1.Batch1	Mesenchyme	MatrixFB-1
PND1.Batch1.CAGCCAATGAAA	PND1.Batch1	Mesenchyme	MatrixFB-2
PND1.Batch1.ATCTTGTTCCGC	PND1.Batch1	Mesenchyme	MatrixFB-1
PND1.Batch1.GGTTATTCTAGA	PND1.Batch1	Mesenchyme	MatrixFB-1
PND1.Batch1.ATCTGCCGGGTA	PND1.Batch1	Mesenchyme	MatrixFB-1
PND1.Batch1.CAACAATGTGAN	PND1.Batch1	Mesenchyme	MatrixFB-1
PND1.Batch1.ATGCCGCATCAG	PND1.Batch1	Contaminants	Contaminants (Endo+Epi+)
PND1.Batch1.TGGTGCCAAGTA	PND1.Batch1	Mesenchyme	MatrixFB-2
PND1.Batch1.AGCGTTACGATN	PND1.Batch1	Mesenchyme	MatrixFB-1
PND1.Batch1.CGGGTACAGTAA	PND1.Batch1	Mesenchyme	MyoFB-2
PND1.Batch1.ATTCCAGAACAC	PND1.Batch1	Mesenchyme	MatrixFB-1
PND1.Batch1.TTGTATGTCGGG	PND1.Batch1	Immune	Macrophage
PND1.Batch1.TTCAGACATTCT	PND1.Batch1	Epithelial	AT1
PND1.Batch1.CGGATGCGGAAC	PND1.Batch1	Epithelial	AT2
PND1.Batch1.TAATTCTAGGAN	PND1.Batch1	Immune	Proliferative Lymphocyte
PND1.Batch1.CATCCGATGAGN	PND1.Batch1	Mesenchyme	MatrixFB-1
PND1.Batch1.GTTGCAGCTGTT	PND1.Batch1	Epithelial	AT2
PND1.Batch1.TGGTTACCCGGT	PND1.Batch1	Mesenchyme	MatrixFB-1
PND1.Batch1.GTATATCGTTCC	PND1.Batch1	Immune	Macrophage
PND1.Batch1.CAAAACGATGTG	PND1.Batch1	Mesenchyme	MatrixFB-1
PND1.Batch1.TTTGCTCGTTCG	PND1.Batch1	Mesenchyme	MatrixFB-1
PND1.Batch1.CAACTGATGTGA	PND1.Batch1	Endothelial	Vas-Endo
PND1.Batch1.CGTGGCAGCCCT	PND1.Batch1	Mesenchyme	MatrixFB-1
PND1.Batch1.GGCAAGTTATTA	PND1.Batch1	Mesenchyme	MatrixFB-1
PND1.Batch1.TGAACCACATAG	PND1.Batch1	Endothelial	Vas-Endo
PND1.Batch1.GGCTGGGAACCC	PND1.Batch1	Contaminants	Contaminants (Endo+Epi+)
PND1.Batch1.CTTTGGGATGTC	PND1.Batch1	Immune	Macrophage
PND1.Batch1.GTCACCTCTTGC	PND1.Batch1	Mesenchyme	MatrixFB-1
PND1.Batch1.ACTTGAGACGGT	PND1.Batch1	Epithelial	AT2
PND1.Batch1.TTTCGTATTCGA	PND1.Batch1	Mesenchyme	MatrixFB-1
PND1.Batch1.AGCTGGCGTATC	PND1.Batch1	Immune	Macrophage
PND1.Batch1.TGAAATTATCAT	PND1.Batch1	Endothelial	Vas-Endo
PND1.Batch1.CTCTACCCAAAC	PND1.Batch1	Endothelial	Lym-Endo
PND1.Batch1.ACACCAGCTCGT	PND1.Batch1	Endothelial	Vas-Endo
PND1.Batch1.ACACTGCCGCTT	PND1.Batch1	Immune	Macrophage
PND1.Batch1.ACAATCGTCATT	PND1.Batch1	Epithelial	AT2
PND1.Batch1.GAGCTATATCTG	PND1.Batch1	Epithelial	AT1
PND1.Batch1.GAACGTCCAACN	PND1.Batch1	Contaminants	Contaminants (Endo+Epi+)
PND1.Batch1.TGCGGTGAGTGG	PND1.Batch1	Mesenchyme	MatrixFB-1
PND1.Batch1.ATTTTACGCCCN	PND1.Batch1	Mesenchyme	MatrixFB-1
PND1.Batch1.TAGGGGCGTCTC	PND1.Batch1	Epithelial	AT1
PND1.Batch1.GTGCTGCTCCAA	PND1.Batch1	Mesenchyme	Pericyte-2
PND1.Batch1.TGCAGTGCCAAA	PND1.Batch1	Mesenchyme	MatrixFB-1
PND1.Batch1.TTGCATCTATTT	PND1.Batch1	Epithelial	AT2
PND1.Batch1.AAATCGGGTCTN	PND1.Batch1	Endothelial	Vas-Endo
PND1.Batch1.GAGCTCTCACAA	PND1.Batch1	Epithelial	AT1
PND1.Batch1.CTCCAACTTGAC	PND1.Batch1	Endothelial	Vas-Endo
PND1.Batch1.GACGTAAATGCA	PND1.Batch1	Mesenchyme	MatrixFB-1
PND1.Batch1.TTATTCCTCAGC	PND1.Batch1	Mesenchyme	MatrixFB-1
PND1.Batch1.AAACACTTTACT	PND1.Batch1	Immune	Macrophage
PND1.Batch1.GATAAATTCCGN	PND1.Batch1	Endothelial	Vas-Endo
PND1.Batch1.ATGGTTAGTTGC	PND1.Batch1	Mesenchyme	MatrixFB-1
PND1.Batch1.TCCTGGCAATCT	PND1.Batch1	Epithelial	AT2
PND1.Batch1.CCGATAGCCATT	PND1.Batch1	Endothelial	Vas-Endo
PND1.Batch1.AAATCTGTAAGT	PND1.Batch1	Endothelial	Vas-Endo
PND1.Batch1.TATATAAGTATA	PND1.Batch1	Immune	T Lymphocyte
PND1.Batch1.GCTTATACTCGA	PND1.Batch1	Endothelial	Vas-Endo
PND1.Batch1.TCTCTGCCAGAG	PND1.Batch1	Mesenchyme	MatrixFB-2
PND1.Batch1.GAGCATAGATAG	PND1.Batch1	Epithelial	AT2
PND1.Batch1.CCCCTCTCGTGT	PND1.Batch1	Mesenchyme	MatrixFB-1
PND1.Batch1.TTTGCAACCCCG	PND1.Batch1	Endothelial	Vas-Endo
PND1.Batch1.GTCGCTTACGTC	PND1.Batch1	Epithelial	AT1
PND1.Batch1.CTATCTTAATTC	PND1.Batch1	Contaminants	Contaminants (Immune+FB+)
PND1.Batch1.AGGCCCGTCTTC	PND1.Batch1	Endothelial	Vas-Endo
PND1.Batch1.ACCGTCGAAACN	PND1.Batch1	Mesenchyme	MatrixFB-1
PND1.Batch1.CCCTCTTCCGTA	PND1.Batch1	Mesenchyme	MatrixFB-1
PND1.Batch1.CTCACGACGGTC	PND1.Batch1	Mesenchyme	MatrixFB-1
PND1.Batch1.GACGAAACGGAG	PND1.Batch1	Mesenchyme	MatrixFB-1
PND1.Batch1.GTCGCATGGAGN	PND1.Batch1	Mesenchyme	Pericyte-1
PND1.Batch1.CACGGACTTCAT	PND1.Batch1	Epithelial	AT2
PND1.Batch1.TAGATCGTGGAT	PND1.Batch1	Mesenchyme	MatrixFB-1
PND1.Batch1.CCACAAAACAAA	PND1.Batch1	Mesenchyme	MatrixFB-1
PND1.Batch1.CTGGGTTGTAAT	PND1.Batch1	Mesenchyme	MatrixFB-2
PND1.Batch1.GGGAGGCACCAT	PND1.Batch1	Mesenchyme	MyoFB-1
PND1.Batch1.CTGCTTGTGAGT	PND1.Batch1	Mesenchyme	MatrixFB-1
PND1.Batch1.GATACTGAGAGG	PND1.Batch1	Epithelial	AT2
PND1.Batch1.ACGTTAGTCCCC	PND1.Batch1	Contaminants	Contaminants (RBC+)
PND1.Batch1.TATGCTAAAGGA	PND1.Batch1	Immune	Macrophage
PND1.Batch1.CCTCATAGGGAG	PND1.Batch1	Mesenchyme	MyoFB-2
PND1.Batch1.AGCTGAATAATC	PND1.Batch1	Mesenchyme	MatrixFB-1
PND1.Batch1.AATCCAAGGAAA	PND1.Batch1	Epithelial	Ciliated
PND1.Batch1.AAGAAGTTAATT	PND1.Batch1	Mesenchyme	MatrixFB-1
PND1.Batch1.GTTAATGTCATC	PND1.Batch1	Immune	Macrophage
PND1.Batch1.GCCCTTGCCATG	PND1.Batch1	Mesenchyme	MatrixFB-1
PND1.Batch1.CGGAGTTGAGTC	PND1.Batch1	Mesenchyme	MatrixFB-1
PND1.Batch1.TCACTCGGAGCN	PND1.Batch1	Epithelial	AT2
PND1.Batch1.CTCAGTGTCCGC	PND1.Batch1	Endothelial	Vas-Endo
PND1.Batch1.ATTAAGACTATG	PND1.Batch1	Mesenchyme	MatrixFB-1
PND1.Batch1.AGTCTATCACGG	PND1.Batch1	Immune	Proliferative Lymphocyte
PND1.Batch1.TCAGTGAATACA	PND1.Batch1	Endothelial	Vas-Endo
PND1.Batch1.TTCGACATTCCT	PND1.Batch1	Mesenchyme	MatrixFB-1
PND1.Batch1.AGTGCTGGGCAG	PND1.Batch1	Epithelial	AT2
PND1.Batch1.ACCTAGAACATG	PND1.Batch1	Mesenchyme	Smooth Muscle
PND1.Batch1.AAACCGCCCTTT	PND1.Batch1	Mesenchyme	MatrixFB-1
PND1.Batch1.AAACTACTGCCA	PND1.Batch1	Endothelial	Vas-Endo
PND1.Batch1.CGGCCAGGGCTA	PND1.Batch1	Mesenchyme	MatrixFB-1
PND1.Batch1.AATGTAGGCATA	PND1.Batch1	Endothelial	Vas-Endo
PND1.Batch1.CTCCATGTAAGN	PND1.Batch1	Mesenchyme	MatrixFB-1
PND1.Batch1.TTGAGATAGTTT	PND1.Batch1	Mesenchyme	MatrixFB-1
PND1.Batch1.CTGATAGTGCTA	PND1.Batch1	Mesenchyme	Smooth Muscle
PND1.Batch1.GGTTAACAACAN	PND1.Batch1	Mesenchyme	MatrixFB-1
PND1.Batch1.TGACTTCTCCCT	PND1.Batch1	Epithelial	AT2
PND1.Batch1.CCTATAAACCTA	PND1.Batch1	Mesenchyme	MatrixFB-1
PND1.Batch1.TAGTTAACTGAC	PND1.Batch1	Mesenchyme	MatrixFB-1
PND1.Batch1.GTGAACATGTCG	PND1.Batch1	Mesenchyme	MatrixFB-1
PND1.Batch1.ATTAGATGGCGT	PND1.Batch1	Mesenchyme	Smooth Muscle
PND1.Batch1.GTCAATCACTCG	PND1.Batch1	Mesenchyme	MatrixFB-1
PND1.Batch1.CATTTTGAGGGN	PND1.Batch1	Mesenchyme	MatrixFB-1
PND1.Batch1.TTCGCAACGTTT	PND1.Batch1	Epithelial	AT1
PND1.Batch1.ACCGCGCTGAGT	PND1.Batch1	Epithelial	AT1/AT2
PND1.Batch1.TTACGGTTCTTA	PND1.Batch1	Mesenchyme	MatrixFB-1
PND1.Batch1.GCCAGAGTCCAG	PND1.Batch1	Mesenchyme	MatrixFB-1
PND1.Batch1.TCGAAACCACAT	PND1.Batch1	Mesenchyme	MyoFB-1
PND1.Batch1.CCTGAGAGGCCT	PND1.Batch1	Endothelial	Vas-Endo
PND1.Batch1.CTTGGGAAAGCA	PND1.Batch1	Mesenchyme	MatrixFB-1
PND1.Batch1.CGGTACCTTGGC	PND1.Batch1	Endothelial	Vas-Endo
PND1.Batch1.GAATGAGGAATT	PND1.Batch1	Endothelial	Vas-Endo
PND1.Batch1.AGCCATCCGTGT	PND1.Batch1	Endothelial	Vas-Endo
PND1.Batch1.CACCGATCTCGC	PND1.Batch1	Immune	Macrophage
PND1.Batch1.CTCCTTGGCGGG	PND1.Batch1	Mesenchyme	MatrixFB-1
PND1.Batch1.AACTTGTATACC	PND1.Batch1	Endothelial	Vas-Endo
PND1.Batch1.ACCCAGCAGGTC	PND1.Batch1	Endothelial	Vas-Endo
PND1.Batch1.ATATACACCAGG	PND1.Batch1	Mesenchyme	MatrixFB-1
PND1.Batch1.CCGCAATCCACC	PND1.Batch1	Endothelial	Vas-Endo
PND1.Batch1.AAGACAGCGCGT	PND1.Batch1	Immune	Macrophage
PND1.Batch1.GATCACACTTTA	PND1.Batch1	Mesenchyme	MatrixFB-1
PND1.Batch1.GTAGTGCTTGTG	PND1.Batch1	Endothelial	Vas-Endo
PND1.Batch1.GGTAAGCTGAAN	PND1.Batch1	Mesenchyme	MatrixFB-1
PND1.Batch1.TTATAGATTTGG	PND1.Batch1	Mesenchyme	Pericyte-2
PND1.Batch1.GTTACAGACTCC	PND1.Batch1	Mesenchyme	MyoFB-2
PND1.Batch1.GGAGGCAAGAGC	PND1.Batch1	Endothelial	Vas-Endo
PND1.Batch1.AAACTATTAACT	PND1.Batch1	Endothelial	Vas-Endo
PND1.Batch1.CGGGCCAGCACT	PND1.Batch1	Mesenchyme	MatrixFB-2
PND1.Batch1.TGGTAGGCAGTA	PND1.Batch1	Endothelial	Vas-Endo
PND1.Batch1.ATTCGAGGTCCA	PND1.Batch1	Mesenchyme	MatrixFB-1
PND1.Batch1.ATCTATAAACAC	PND1.Batch1	Mesenchyme	MatrixFB-1
PND1.Batch1.AGTCACCATCAT	PND1.Batch1	Mesenchyme	Pericyte-2
PND1.Batch1.CCCAACGTGCTC	PND1.Batch1	Mesenchyme	MyoFB-2
PND1.Batch1.TCAAATCCGGAN	PND1.Batch1	Endothelial	Vas-Endo
PND1.Batch1.GTAGGACATGTA	PND1.Batch1	Endothelial	Vas-Endo
PND1.Batch1.ACTCTTACTAAT	PND1.Batch1	Mesenchyme	MatrixFB-1
PND1.Batch1.TCACAACTAACC	PND1.Batch1	Mesenchyme	MatrixFB-1
PND1.Batch1.TGTGCCATGTAT	PND1.Batch1	Mesenchyme	MatrixFB-1
PND1.Batch1.AACACGACAATA	PND1.Batch1	Mesenchyme	MatrixFB-1
PND1.Batch1.TACATTTCAAGT	PND1.Batch1	Endothelial	Vas-Endo
PND1.Batch1.GATTAAGATTCT	PND1.Batch1	Endothelial	Vas-Endo
PND1.Batch1.CACTAACAGCTA	PND1.Batch1	Epithelial	AT2
PND1.Batch1.GAGCCTGGCTTC	PND1.Batch1	Endothelial	Vas-Endo
PND1.Batch1.GCTTCAGGTAAC	PND1.Batch1	Mesenchyme	Smooth Muscle
PND1.Batch1.GCGCCTTGTACA	PND1.Batch1	Immune	B Lymphocyte
PND1.Batch1.CTGTCGCCACGN	PND1.Batch1	Immune	B Lymphocyte
PND1.Batch1.GACAAGCTAAGC	PND1.Batch1	Mesenchyme	MatrixFB-2
PND1.Batch1.TAAAGATTTGTN	PND1.Batch1	Endothelial	Vas-Endo
PND1.Batch1.GGGTGCTCTTAG	PND1.Batch1	Mesenchyme	MyoFB-2
PND1.Batch1.CGTTCTTTACAA	PND1.Batch1	Epithelial	Ciliated
PND1.Batch1.CCCATCAGAATN	PND1.Batch1	Endothelial	Vas-Endo
PND1.Batch1.CTCAGTCACCTG	PND1.Batch1	Mesenchyme	Pericyte-2
PND1.Batch1.ACAACGCCAAGC	PND1.Batch1	Immune	Macrophage
PND1.Batch1.GTTATCCTTTAN	PND1.Batch1	Endothelial	Vas-Endo
PND1.Batch1.CTCGGACCATCA	PND1.Batch1	Mesenchyme	MatrixFB-1
PND1.Batch1.ATCCAGAGTACA	PND1.Batch1	Epithelial	AT2
PND1.Batch1.CCAAACCTTGGA	PND1.Batch1	Epithelial	AT1
PND1.Batch1.TACGGCCCCGGA	PND1.Batch1	Mesenchyme	MatrixFB-1
PND1.Batch1.TTTCTAACACCA	PND1.Batch1	Endothelial	Vas-Endo
PND1.Batch1.CTTCACGGATGA	PND1.Batch1	Mesenchyme	Smooth Muscle
PND1.Batch1.CTACGTGGGTGG	PND1.Batch1	Mesenchyme	MatrixFB-1
PND1.Batch1.TACGGCCCCGTC	PND1.Batch1	Mesenchyme	MyoFB-2
PND1.Batch1.TCGCTACGTTAT	PND1.Batch1	Mesenchyme	MatrixFB-1
PND1.Batch1.GTATGCATATTA	PND1.Batch1	Endothelial	Vas-Endo
PND1.Batch1.CGAAATTGCCTN	PND1.Batch1	Mesenchyme	MatrixFB-1
PND1.Batch1.CTAGGATTCCAA	PND1.Batch1	Mesenchyme	MatrixFB-1
PND1.Batch1.ATTACCGCGGCT	PND1.Batch1	Endothelial	Vas-Endo
PND1.Batch1.ATCAACCGCATA	PND1.Batch1	Mesenchyme	MatrixFB-1
PND1.Batch1.TTAACACAGTAC	PND1.Batch1	Epithelial	AT2
PND1.Batch1.CCACCTCCGACC	PND1.Batch1	Mesenchyme	Pericyte-2
PND1.Batch1.CCCCTCCAGCAT	PND1.Batch1	Mesenchyme	MatrixFB-2
PND1.Batch1.CAGGCCGGCGAA	PND1.Batch1	Endothelial	Vas-Endo
PND1.Batch1.TATCGGAAACTN	PND1.Batch1	Mesenchyme	MatrixFB-1
PND1.Batch1.TCACACGTCGTA	PND1.Batch1	Epithelial	AT2
PND1.Batch1.AGTGTATTACGA	PND1.Batch1	Immune	Macrophage
PND1.Batch1.CCCGCTACTGGN	PND1.Batch1	Contaminants	Contaminants (Immune+FB+)
PND1.Batch1.CAGACTTGGAGT	PND1.Batch1	Epithelial	AT2
PND1.Batch1.GCAGTTACCTTT	PND1.Batch1	Endothelial	Vas-Endo
PND1.Batch1.GGCAAAACGTCC	PND1.Batch1	Mesenchyme	MatrixFB-1
PND1.Batch1.TAGTGAAGATTT	PND1.Batch1	Endothelial	Vas-Endo
PND1.Batch1.CAAGAAGGTCAC	PND1.Batch1	Mesenchyme	MatrixFB-1
PND1.Batch1.GGTACTGATTCG	PND1.Batch1	Mesenchyme	MatrixFB-2
PND1.Batch1.GGCCTTTGTGCG	PND1.Batch1	Mesenchyme	MatrixFB-1
PND1.Batch1.GCAGCTGGAAGC	PND1.Batch1	Mesenchyme	MatrixFB-1
PND1.Batch1.GCGCGAGCGTCG	PND1.Batch1	Mesenchyme	MatrixFB-1
PND1.Batch1.GGTAGGGGATTC	PND1.Batch1	Mesenchyme	MatrixFB-1
PND1.Batch1.GATTCTCCTACT	PND1.Batch1	Mesenchyme	MatrixFB-1
PND1.Batch1.TCCTTAGCTGGT	PND1.Batch1	Mesenchyme	MatrixFB-1
PND1.Batch1.AGTAGGACATTN	PND1.Batch1	Epithelial	AT2
PND1.Batch1.GCCCACACCATT	PND1.Batch1	Endothelial	Vas-Endo
PND1.Batch1.CCGATTGATACA	PND1.Batch1	Contaminants	Contaminants (Endo+FB+)
PND1.Batch1.CTCTCCGATTGA	PND1.Batch1	Mesenchyme	MatrixFB-1
PND1.Batch1.ACGCTCCACCTG	PND1.Batch1	Mesenchyme	MatrixFB-1
PND1.Batch1.TCTGAGATAGGT	PND1.Batch1	Contaminants	Contaminants (Endo+Epi+)
PND1.Batch1.TCTAAACAGGAT	PND1.Batch1	Mesenchyme	MatrixFB-1
PND1.Batch1.AAGACCTCTCCA	PND1.Batch1	Endothelial	Vas-Endo
PND1.Batch1.GGCAATGTAAGT	PND1.Batch1	Epithelial	AT1
PND1.Batch1.TTGAATTGAATT	PND1.Batch1	Contaminants	Contaminants (Immune+FB+)
PND1.Batch1.CTTGGACGTCTG	PND1.Batch1	Endothelial	Vas-Endo
PND1.Batch1.ATTATAAGCTGC	PND1.Batch1	Mesenchyme	MyoFB-2
PND1.Batch1.GTAATTGTAAAT	PND1.Batch1	Mesenchyme	MyoFB-2
PND1.Batch1.TTGTAGGAACAC	PND1.Batch1	Epithelial	AT2
PND1.Batch1.AGTGTTTGATGG	PND1.Batch1	Endothelial	Vas-Endo
PND1.Batch1.ACTATAACTCCG	PND1.Batch1	Immune	Proliferative Lymphocyte
PND1.Batch1.CCATCCCCGGAG	PND1.Batch1	Endothelial	Vas-Endo
PND1.Batch1.TAGATTTGGATA	PND1.Batch1	Mesenchyme	MatrixFB-1
PND1.Batch1.GCCAAGTACCGA	PND1.Batch1	Epithelial	AT2
PND1.Batch1.GGCATTGGCCGA	PND1.Batch1	Mesenchyme	MatrixFB-1
PND1.Batch1.TTTGCTAATCTC	PND1.Batch1	Mesenchyme	MatrixFB-1
PND1.Batch1.GGGCGCGAATCT	PND1.Batch1	Mesenchyme	Pericyte-2
PND1.Batch1.GGGAGGATCTGA	PND1.Batch1	Mesenchyme	MyoFB-1
PND1.Batch1.ATGAGTAATCCC	PND1.Batch1	Mesenchyme	MatrixFB-1
PND1.Batch1.TGTTACTTCTCG	PND1.Batch1	Mesenchyme	Smooth Muscle
PND1.Batch1.AACCATGATCTA	PND1.Batch1	Epithelial	AT2
PND1.Batch1.TAGCACTTGGTG	PND1.Batch1	Mesenchyme	Pericyte-2
PND1.Batch1.TAGTGATATGAA	PND1.Batch1	Endothelial	Vas-Endo
PND1.Batch1.GTAACACATAGC	PND1.Batch1	Endothelial	Vas-Endo
PND1.Batch1.GATGTCAGTGCA	PND1.Batch1	Mesenchyme	MatrixFB-1
PND1.Batch1.CCGCAGACTGTT	PND1.Batch1	Mesenchyme	MatrixFB-1
PND1.Batch1.GGCACGTTACTN	PND1.Batch1	Immune	T Lymphocyte
PND1.Batch1.TCAGAAACTATG	PND1.Batch1	Endothelial	Vas-Endo
PND1.Batch1.AACAACTTCTGC	PND1.Batch1	Mesenchyme	MatrixFB-1
PND1.Batch1.GGAATAGCGCAC	PND1.Batch1	Mesenchyme	MatrixFB-1
PND1.Batch1.GACGCTTCACTC	PND1.Batch1	Mesenchyme	MatrixFB-1
PND1.Batch1.AAACGGAAGCAT	PND1.Batch1	Endothelial	Vas-Endo
PND1.Batch1.TCACCAGGGTCA	PND1.Batch1	Endothelial	Vas-Endo
PND1.Batch1.GCGCCCTATCCN	PND1.Batch1	Endothelial	Vas-Endo
PND1.Batch1.CAGCGAATCCAA	PND1.Batch1	Endothelial	Vas-Endo
PND1.Batch1.TTCTTGTACAGA	PND1.Batch1	Endothelial	Vas-Endo
PND1.Batch1.GATGCAGACTCC	PND1.Batch1	Mesenchyme	MatrixFB-1
PND1.Batch1.GCACATGATTGA	PND1.Batch1	Epithelial	Ciliated
PND1.Batch1.GAGTCGGCATGC	PND1.Batch1	Mesenchyme	MyoFB-1
PND1.Batch1.AGAACCTACTTC	PND1.Batch1	Mesenchyme	MatrixFB-1
PND1.Batch1.TACTATGTGTTA	PND1.Batch1	Epithelial	AT2
PND1.Batch1.CCTATCAGCTAC	PND1.Batch1	Mesenchyme	MatrixFB-1
PND1.Batch1.TAAAGTCAGTGA	PND1.Batch1	Endothelial	Vas-Endo
PND1.Batch1.CTCTTTCCGGCT	PND1.Batch1	Endothelial	Vas-Endo
PND1.Batch1.TGGCGAACTCTA	PND1.Batch1	Epithelial	AT2
PND1.Batch1.CAGTCGTGCCCG	PND1.Batch1	Epithelial	AT2
PND1.Batch1.GTAAATAAAACT	PND1.Batch1	Mesenchyme	MatrixFB-1
PND1.Batch1.GAACGGGCCGAN	PND1.Batch1	Epithelial	AT1
PND1.Batch1.TTTTGCAGCACG	PND1.Batch1	Endothelial	Vas-Endo
PND1.Batch1.ACAAACTGGCTG	PND1.Batch1	Epithelial	AT1
PND1.Batch1.TAGGCCTCAGTT	PND1.Batch1	Contaminants	Contaminants (Immune+FB+)
PND1.Batch1.CGTATTGCAGTA	PND1.Batch1	Mesenchyme	Pericyte-2
PND1.Batch1.CCGCCTGGCAGG	PND1.Batch1	Endothelial	Vas-Endo
PND1.Batch1.GCCAGTAGCGTC	PND1.Batch1	Mesenchyme	MatrixFB-1
PND1.Batch1.GGCGCATGGCGC	PND1.Batch1	Contaminants	Contaminants (Immune+FB+)
PND1.Batch1.ACCGGCCCTCGG	PND1.Batch1	Epithelial	AT1
PND1.Batch1.GATGAATGCCGC	PND1.Batch1	Endothelial	Vas-Endo
PND1.Batch1.CTGCTCTTCCTT	PND1.Batch1	Mesenchyme	MatrixFB-1
PND1.Batch1.TTGTATTACGTG	PND1.Batch1	Contaminants	Contaminants (Immune+FB+)
PND1.Batch1.TATTTCGAGACA	PND1.Batch1	Epithelial	AT1/AT2
PND1.Batch1.AGCGTCTACTGN	PND1.Batch1	Endothelial	Vas-Endo
PND1.Batch1.ATTTTAGCTTTC	PND1.Batch1	Immune	Macrophage
PND1.Batch1.CATACATGACTT	PND1.Batch1	Endothelial	Vas-Endo
PND1.Batch1.GGTGCGGAAGTG	PND1.Batch1	Mesenchyme	MatrixFB-1
PND1.Batch1.TGATTTCAGTAT	PND1.Batch1	Epithelial	AT2
PND1.Batch1.CGAGCTCCATCA	PND1.Batch1	Endothelial	Vas-Endo
PND1.Batch1.GGGACTGCTCCT	PND1.Batch1	Mesenchyme	MatrixFB-1
PND1.Batch1.TGGTACAGAGAA	PND1.Batch1	Endothelial	Vas-Endo
PND1.Batch1.GAACTTGGTCCG	PND1.Batch1	Endothelial	Vas-Endo
PND1.Batch1.GTTGGCGGGAAC	PND1.Batch1	Endothelial	Vas-Endo
PND1.Batch1.TAACGAGGTCGA	PND1.Batch1	Epithelial	AT2
PND1.Batch1.CGTGCAGTCGTN	PND1.Batch1	Mesenchyme	MatrixFB-1
PND1.Batch1.CGCGTTACGTAA	PND1.Batch1	Epithelial	AT1
PND1.Batch1.ATACTACGGGTC	PND1.Batch1	Endothelial	Vas-Endo
PND1.Batch1.ACTTAGAAGAGA	PND1.Batch1	Mesenchyme	MatrixFB-1
PND1.Batch1.CCTGGCCACAGT	PND1.Batch1	Endothelial	Vas-Endo
PND1.Batch1.CGCAGGTTGCCT	PND1.Batch1	Epithelial	AT1
PND1.Batch1.TCTGACGATAAC	PND1.Batch1	Immune	Macrophage
PND1.Batch1.CCGTATGTCCAT	PND1.Batch1	Mesenchyme	Smooth Muscle
PND1.Batch1.GGGCGCGACAGA	PND1.Batch1	Mesenchyme	MyoFB-2
PND1.Batch1.CGGGGTTCCCTA	PND1.Batch1	Epithelial	AT2
PND1.Batch1.AATCACTCTGTT	PND1.Batch1	Mesenchyme	MyoFB-1
PND1.Batch1.ATTCGGAGGTGG	PND1.Batch1	Mesenchyme	MyoFB-1
PND1.Batch1.TTCGAATGGCGN	PND1.Batch1	Mesenchyme	MatrixFB-1
PND1.Batch1.GGCGGCGGCACC	PND1.Batch1	Epithelial	AT2
PND1.Batch1.TTCCACAATGCA	PND1.Batch1	Mesenchyme	MyoFB-2
PND1.Batch1.AGATGTGTGTGT	PND1.Batch1	Endothelial	Vas-Endo
PND1.Batch1.CGGGACGCCCAN	PND1.Batch1	Mesenchyme	MatrixFB-1
PND1.Batch1.TTCCGCTGCTCN	PND1.Batch1	Endothelial	Vas-Endo
PND1.Batch1.AGTGTACTGGTC	PND1.Batch1	Epithelial	AT1/AT2
PND1.Batch1.GGAACGTCGCAC	PND1.Batch1	Epithelial	AT2
PND1.Batch1.CAAAACGTCAGT	PND1.Batch1	Endothelial	Vas-Endo
PND1.Batch1.TGTCCGGTCTAC	PND1.Batch1	Mesenchyme	MatrixFB-1
PND1.Batch1.AATCAAGAACCT	PND1.Batch1	Mesenchyme	MatrixFB-1
PND1.Batch1.GTGCCCCCAAAA	PND1.Batch1	Contaminants	Contaminants (Endo+FB+)
PND1.Batch1.ACGGTACCATCT	PND1.Batch1	Mesenchyme	MyoFB-1
PND1.Batch1.AGTGAGGTCCGG	PND1.Batch1	Endothelial	Vas-Endo
PND1.Batch1.ATTTTAGCTATT	PND1.Batch1	Mesenchyme	MatrixFB-1
PND1.Batch1.CATAATATAAGC	PND1.Batch1	Endothelial	Vas-Endo
PND1.Batch1.CCTGGCTCGTCA	PND1.Batch1	Endothelial	Vas-Endo
PND1.Batch1.GATCATACCAGN	PND1.Batch1	Mesenchyme	MatrixFB-1
PND1.Batch1.AGAGCAAAATCN	PND1.Batch1	Mesenchyme	MatrixFB-1
PND1.Batch1.GAGTACCTCGGA	PND1.Batch1	Mesenchyme	MatrixFB-1
PND1.Batch1.ACCTAATCACCT	PND1.Batch1	Mesenchyme	MatrixFB-1
PND1.Batch1.TACAAAAGGGTG	PND1.Batch1	Mesenchyme	MatrixFB-1
PND1.Batch1.GGATTCACAGCC	PND1.Batch1	Endothelial	Vas-Endo
PND1.Batch1.AATCTCGGTTCG	PND1.Batch1	Epithelial	AT1
PND1.Batch1.ACGGCTTGGGGT	PND1.Batch1	Mesenchyme	MatrixFB-1
PND1.Batch1.CAACGCGCACGG	PND1.Batch1	Epithelial	AT2
PND1.Batch1.TCGAGCTATTCA	PND1.Batch1	Mesenchyme	MatrixFB-1
PND1.Batch1.TCCCGTCCGGCT	PND1.Batch1	Immune	B Lymphocyte
PND1.Batch1.GCTGGAGTTCTT	PND1.Batch1	Mesenchyme	MatrixFB-2
PND1.Batch1.TAACCTTCCGGN	PND1.Batch1	Mesenchyme	MatrixFB-2
PND1.Batch1.GGGAGTGACATT	PND1.Batch1	Epithelial	AT2
PND1.Batch1.CGCTGAATCATT	PND1.Batch1	Mesenchyme	MatrixFB-1
PND1.Batch1.ACCAGGGTTAAA	PND1.Batch1	Endothelial	Vas-Endo
PND1.Batch1.AGGTCGGTATAA	PND1.Batch1	Endothelial	Vas-Endo
PND1.Batch1.CTTTGACCTTTA	PND1.Batch1	Endothelial	Vas-Endo
PND1.Batch1.GGGCGTAGCCCG	PND1.Batch1	Mesenchyme	MatrixFB-1
PND1.Batch1.TTAATCCCTTTN	PND1.Batch1	Endothelial	Vas-Endo
PND1.Batch1.GTTTATTTCGGC	PND1.Batch1	Mesenchyme	MatrixFB-1
PND1.Batch1.CTGTATTTGCCN	PND1.Batch1	Endothelial	Vas-Endo
PND1.Batch1.CAGCTTCCGGCN	PND1.Batch1	Epithelial	AT2
PND1.Batch1.CAGTACGACACN	PND1.Batch1	Contaminants	Contaminants (Endo+FB+)
PND1.Batch1.ACTCACTCAAAT	PND1.Batch1	Endothelial	Vas-Endo
PND1.Batch1.TTGAGGCAGTTN	PND1.Batch1	Immune	Macrophage
PND1.Batch1.CCCCGATCGACC	PND1.Batch1	Endothelial	Vas-Endo
PND1.Batch1.TTCGGAACCAGA	PND1.Batch1	Mesenchyme	MatrixFB-1
PND1.Batch1.CCATACCAGCGT	PND1.Batch1	Mesenchyme	MatrixFB-1
PND1.Batch1.TTTGTTAGGACN	PND1.Batch1	Immune	B Lymphocyte
PND1.Batch1.CCTTAAGATGCA	PND1.Batch1	Mesenchyme	MatrixFB-1
PND1.Batch1.TGCATCGCAAAT	PND1.Batch1	Mesenchyme	MatrixFB-2
PND1.Batch1.GTGGGAGAACGN	PND1.Batch1	Mesenchyme	MatrixFB-2
PND1.Batch1.GTCGCTTCTAAA	PND1.Batch1	Immune	Macrophage
PND1.Batch1.ATGGCTAGCCCC	PND1.Batch1	Mesenchyme	MatrixFB-1
PND1.Batch1.CGTCTTGTTTAC	PND1.Batch1	Epithelial	AT1/AT2
PND1.Batch1.TTTCGTCTGACN	PND1.Batch1	Mesenchyme	MatrixFB-1
PND1.Batch1.CGATGGGGTCTT	PND1.Batch1	Mesenchyme	Pericyte-2
PND1.Batch1.TTCGAGACGATC	PND1.Batch1	Epithelial	AT2
PND1.Batch1.GACGGTCCAGAC	PND1.Batch1	Epithelial	AT1
PND1.Batch1.AGCGAGTCGTTT	PND1.Batch1	Mesenchyme	MatrixFB-1
PND1.Batch1.CTGAAGGAGCGC	PND1.Batch1	Immune	Macrophage
PND1.Batch1.GTAAGCTGGTCG	PND1.Batch1	Mesenchyme	MatrixFB-1
PND1.Batch1.TTAATCCCTCGC	PND1.Batch1	Endothelial	Vas-Endo
PND1.Batch1.GACTGGACATCG	PND1.Batch1	Mesenchyme	MatrixFB-1
PND1.Batch1.GAGCTCTAAGGT	PND1.Batch1	Endothelial	Vas-Endo
PND1.Batch1.ATACATGCTCAG	PND1.Batch1	Epithelial	AT2
PND1.Batch1.CGAATGACGCCC	PND1.Batch1	Endothelial	Vas-Endo
PND1.Batch1.AAAGATGTATCA	PND1.Batch1	Epithelial	AT2
PND1.Batch1.CTGGGTATCATT	PND1.Batch1	Mesenchyme	MatrixFB-1
PND1.Batch1.TTTAGTCGGGTT	PND1.Batch1	Mesenchyme	MyoFB-2
PND1.Batch1.CGAGTCAGTCAG	PND1.Batch1	Mesenchyme	MatrixFB-1
PND1.Batch1.AAGCCCCAACAC	PND1.Batch1	Epithelial	AT2
PND1.Batch1.GTAACAATTGAG	PND1.Batch1	Endothelial	Vas-Endo
PND1.Batch1.GGTGAGCGGCTG	PND1.Batch1	Mesenchyme	MatrixFB-1
PND1.Batch1.AACTTAGAAACG	PND1.Batch1	Mesenchyme	MatrixFB-1
PND1.Batch1.GCCGCTAACGGT	PND1.Batch1	Endothelial	Vas-Endo
PND1.Batch1.CAGTTGCCTTTG	PND1.Batch1	Endothelial	Vas-Endo
PND1.Batch1.CGGGATGGAAAG	PND1.Batch1	Endothelial	Vas-Endo
PND1.Batch1.TCTCGGGCAGGA	PND1.Batch1	Endothelial	Vas-Endo
PND1.Batch1.TAGTTTTCTGTT	PND1.Batch1	Mesenchyme	MyoFB-2
PND1.Batch1.AGCGGAGTCACG	PND1.Batch1	Mesenchyme	MatrixFB-1
PND1.Batch1.GCAGGGAAAAGG	PND1.Batch1	Mesenchyme	MatrixFB-1
PND1.Batch1.CGTGAAATCGCA	PND1.Batch1	Mesenchyme	MatrixFB-1
PND1.Batch1.TTTAATTCAAAT	PND1.Batch1	Endothelial	Vas-Endo
PND1.Batch1.TAAAATGGGTTG	PND1.Batch1	Mesenchyme	MatrixFB-1
PND1.Batch1.AGGATACCTTGC	PND1.Batch1	Mesenchyme	Pericyte-2
PND1.Batch1.ATCGCTTTGCGA	PND1.Batch1	Endothelial	Vas-Endo
PND1.Batch1.ATATGAGATCCA	PND1.Batch1	Mesenchyme	MatrixFB-1
PND1.Batch1.CATTGTCATCTG	PND1.Batch1	Epithelial	AT2
PND1.Batch1.GGTCTTGTGGAN	PND1.Batch1	Mesenchyme	MatrixFB-2
PND1.Batch1.TTGTCGAGTGAC	PND1.Batch1	Mesenchyme	MatrixFB-1
PND1.Batch1.AGTGTAGCATAA	PND1.Batch1	Mesenchyme	MatrixFB-1
PND1.Batch1.TTGGAACGAATA	PND1.Batch1	Endothelial	Vas-Endo
PND1.Batch1.GCAGTTGAGTAG	PND1.Batch1	Mesenchyme	MyoFB-1
PND1.Batch1.AGGGATATTGGC	PND1.Batch1	Endothelial	Vas-Endo
PND1.Batch1.GGATAGTTGACG	PND1.Batch1	Mesenchyme	MyoFB-1
PND1.Batch1.TGTCAAGGCTGT	PND1.Batch1	Mesenchyme	MatrixFB-1
PND1.Batch1.ACGATTATAGTN	PND1.Batch1	Mesenchyme	MatrixFB-1
PND1.Batch1.GAGGTCTTGACA	PND1.Batch1	Mesenchyme	MatrixFB-1
PND1.Batch1.AGCGCAATGCAT	PND1.Batch1	Mesenchyme	MatrixFB-1
PND1.Batch1.TTCAAAACGTTT	PND1.Batch1	Mesenchyme	MatrixFB-1
PND1.Batch1.GAGAGGGTGATT	PND1.Batch1	Mesenchyme	Pericyte-2
PND1.Batch1.ATGTGAATCATT	PND1.Batch1	Mesenchyme	MatrixFB-1
PND1.Batch1.TATACACTAGTG	PND1.Batch1	Mesenchyme	MatrixFB-1
PND1.Batch1.TCCAGTTCTCTC	PND1.Batch1	Mesenchyme	MyoFB-2
PND1.Batch1.GCTACCACTGTT	PND1.Batch1	Epithelial	AT1/AT2
PND1.Batch1.CTCATTCGAATN	PND1.Batch1	Mesenchyme	MyoFB-2
PND1.Batch1.GCGCGTGTACTA	PND1.Batch1	Mesenchyme	Smooth Muscle
PND1.Batch1.CCTAAATTGTAG	PND1.Batch1	Mesenchyme	MatrixFB-1
PND1.Batch1.TCATAGTCCGCC	PND1.Batch1	Epithelial	AT2
PND1.Batch1.GGAAACTCCACC	PND1.Batch1	Mesenchyme	Pericyte-2
PND1.Batch1.TAGACGTCGTGC	PND1.Batch1	Mesenchyme	MyoFB-2
PND1.Batch1.CCCTTGTAAGAA	PND1.Batch1	Mesenchyme	MatrixFB-1
PND1.Batch1.TCATTCGTGCAN	PND1.Batch1	Mesenchyme	MatrixFB-1
PND1.Batch1.CCCCCATCTCCG	PND1.Batch1	Epithelial	AT1/AT2
PND1.Batch1.CAGCAGGTTGAN	PND1.Batch1	Epithelial	AT1/AT2
PND1.Batch1.GGACAATAATAT	PND1.Batch1	Mesenchyme	MatrixFB-1
PND1.Batch1.CCGAGGTGTCTA	PND1.Batch1	Mesenchyme	MatrixFB-1
PND1.Batch1.ACAGTATTTCTT	PND1.Batch1	Mesenchyme	MyoFB-2
PND1.Batch1.ACGCGATCCCAA	PND1.Batch1	Mesenchyme	MatrixFB-1
PND1.Batch1.CTTGGCACCCCA	PND1.Batch1	Mesenchyme	MatrixFB-1
PND1.Batch1.TTTTTTCTTATN	PND1.Batch1	Mesenchyme	MatrixFB-1
PND1.Batch1.GCCACCCCACGA	PND1.Batch1	Epithelial	AT1
PND1.Batch1.GGGACGATTCGG	PND1.Batch1	Endothelial	Vas-Endo
PND1.Batch1.GAGATGGAATCA	PND1.Batch1	Mesenchyme	MatrixFB-1
PND1.Batch1.GTATTCCGGAGT	PND1.Batch1	Mesenchyme	MatrixFB-1
PND1.Batch1.GTAAGGTAAACN	PND1.Batch1	Epithelial	AT2
PND1.Batch1.CCCCCTGCCATA	PND1.Batch1	Epithelial	AT2
PND1.Batch1.CCTTAGAACTGA	PND1.Batch1	Mesenchyme	MatrixFB-1
PND1.Batch1.TTCCCAAGACAG	PND1.Batch1	Endothelial	Vas-Endo
PND1.Batch1.AGTCCCGGGAGA	PND1.Batch1	Mesenchyme	MatrixFB-1
PND1.Batch1.GCCTTTGGGTTA	PND1.Batch1	Immune	Macrophage
PND1.Batch1.ACGGACGGCCGN	PND1.Batch1	Mesenchyme	MatrixFB-1
PND1.Batch1.AGTACAGTATAA	PND1.Batch1	Endothelial	Vas-Endo
PND1.Batch1.AAATACGGTGTC	PND1.Batch1	Contaminants	Contaminants (Endo+FB+)
PND1.Batch1.CACCAAACATTG	PND1.Batch1	Mesenchyme	MatrixFB-1
PND1.Batch1.GTCCCGGGGTAN	PND1.Batch1	Mesenchyme	MatrixFB-1
PND1.Batch1.GAATCGCTAACG	PND1.Batch1	Mesenchyme	MatrixFB-1
PND1.Batch1.TTCGTTCTGCTC	PND1.Batch1	Mesenchyme	MatrixFB-1
PND1.Batch1.GTGCGGCAACAG	PND1.Batch1	Endothelial	Vas-Endo
PND1.Batch1.ATATTGCATCAG	PND1.Batch1	Mesenchyme	MatrixFB-1
PND1.Batch1.ACGCACTGGTCG	PND1.Batch1	Endothelial	Vas-Endo
PND1.Batch1.GCTCCCACCTAT	PND1.Batch1	Immune	B Lymphocyte
PND1.Batch1.TTCCCTCTTCCN	PND1.Batch1	Epithelial	AT1
PND1.Batch1.TTTGAAACTAGA	PND1.Batch1	Mesenchyme	MatrixFB-1
PND1.Batch1.ACCAGACTGAAT	PND1.Batch1	Endothelial	Lym-Endo
PND1.Batch1.CGCCGCCAGTCC	PND1.Batch1	Epithelial	AT2
PND1.Batch1.ACCCCTGAACCT	PND1.Batch1	Mesenchyme	MatrixFB-1
PND1.Batch1.GCCGCTGCTGTT	PND1.Batch1	Mesenchyme	MatrixFB-1
PND1.Batch1.GTTGCGGCTGAG	PND1.Batch1	Mesenchyme	Smooth Muscle
PND1.Batch1.TAGGGGCAGGCA	PND1.Batch1	Mesenchyme	MatrixFB-1
PND1.Batch1.CCCGATTCGCCG	PND1.Batch1	Endothelial	Vas-Endo
PND1.Batch1.CCAATCGTGTTT	PND1.Batch1	Mesenchyme	MyoFB-1
PND1.Batch1.GTCCGCCCGCTG	PND1.Batch1	Endothelial	Vas-Endo
PND1.Batch1.AACGCTTATTCT	PND1.Batch1	Mesenchyme	MatrixFB-1
PND1.Batch1.GTGGATATGGCC	PND1.Batch1	Mesenchyme	MatrixFB-1
PND1.Batch1.GCATTGCTGATG	PND1.Batch1	Mesenchyme	MatrixFB-1
PND1.Batch1.AAGCCGGTTGGT	PND1.Batch1	Epithelial	AT2
PND1.Batch1.TGGATTCACAAC	PND1.Batch1	Mesenchyme	MatrixFB-1
PND1.Batch1.CCCTTGGTGGTT	PND1.Batch1	Endothelial	Vas-Endo
PND1.Batch1.CAGATCACAAGG	PND1.Batch1	Epithelial	AT2
PND1.Batch1.AGGACCTTATTT	PND1.Batch1	Epithelial	AT2
PND1.Batch1.GACGTGAATAAN	PND1.Batch1	Mesenchyme	MatrixFB-2
PND1.Batch1.AGGATTGCATTC	PND1.Batch1	Immune	B Lymphocyte
PND1.Batch1.CAATGAACCAGT	PND1.Batch1	Endothelial	Vas-Endo
PND1.Batch1.CCGGTTATGGAT	PND1.Batch1	Mesenchyme	MatrixFB-1
PND1.Batch1.CGTTGAATCCCG	PND1.Batch1	Endothelial	Vas-Endo
PND1.Batch1.TGGAAAAGGCTA	PND1.Batch1	Endothelial	Vas-Endo
PND1.Batch1.CAGCCCCGTTAT	PND1.Batch1	Epithelial	AT2
PND1.Batch1.TATCCCTGACAA	PND1.Batch1	Endothelial	Vas-Endo
PND1.Batch1.TCCCTGTCGGCT	PND1.Batch1	Mesenchyme	Smooth Muscle
PND1.Batch1.TTCAATCAACCA	PND1.Batch1	Immune	B Lymphocyte
PND1.Batch1.GCTCATCTAGCG	PND1.Batch1	Endothelial	Vas-Endo
PND1.Batch1.ATCCAGCGGTCC	PND1.Batch1	Endothelial	Vas-Endo
PND1.Batch1.ATAGTTGCCGCT	PND1.Batch1	Mesenchyme	MatrixFB-1
PND1.Batch1.TGAATAGCATCT	PND1.Batch1	Contaminants	Contaminants (Endo+Epi+)
PND1.Batch1.ATCCGCCATTAN	PND1.Batch1	Mesenchyme	MatrixFB-1
PND1.Batch1.CAGCGCAAGTAC	PND1.Batch1	Mesenchyme	MatrixFB-1
PND1.Batch1.GACCGAATGTAA	PND1.Batch1	Immune	Macrophage
PND1.Batch1.CTTCAGAGTCTA	PND1.Batch1	Mesenchyme	MatrixFB-2
PND1.Batch1.GCTCGGGAGCTC	PND1.Batch1	Contaminants	Contaminants (Endo+FB+)
PND1.Batch1.TCATGAAATCGC	PND1.Batch1	Immune	Macrophage
PND1.Batch1.CTCGGCCGAATG	PND1.Batch1	Epithelial	AT2
PND1.Batch1.TCAGCACGTATC	PND1.Batch1	Endothelial	Vas-Endo
PND1.Batch1.CGCATCCGTCTA	PND1.Batch1	Immune	Macrophage
PND1.Batch1.GGTGTGATCTCC	PND1.Batch1	Endothelial	Vas-Endo
PND1.Batch1.CCATACATGTAA	PND1.Batch1	Endothelial	Vas-Endo
PND1.Batch1.CGAGTAGTGTTG	PND1.Batch1	Endothelial	Vas-Endo
PND1.Batch1.TTTATAGTCCAG	PND1.Batch1	Immune	Macrophage
PND1.Batch1.CGGGAATGTTGG	PND1.Batch1	Mesenchyme	MatrixFB-1
PND1.Batch1.AACACGGCTAGA	PND1.Batch1	Endothelial	Vas-Endo
PND1.Batch1.CAATGAGAATTN	PND1.Batch1	Endothelial	Vas-Endo
PND1.Batch1.CGAGAGACCGGA	PND1.Batch1	Mesenchyme	MatrixFB-1
PND1.Batch1.CCCAGCTGTTTT	PND1.Batch1	Endothelial	Vas-Endo
PND1.Batch1.ATTTTAACTTGG	PND1.Batch1	Endothelial	Vas-Endo
PND1.Batch1.TTTTTTACGAAC	PND1.Batch1	Contaminants	Contaminants (Endo+Epi+)
PND1.Batch1.ATCAACTGGACT	PND1.Batch1	Mesenchyme	MatrixFB-1
PND1.Batch1.GGCAAGCTTATG	PND1.Batch1	Immune	Macrophage
PND1.Batch1.GACCTGTTGCCG	PND1.Batch1	Immune	T Lymphocyte
PND1.Batch1.CGAACGTATGTT	PND1.Batch1	Mesenchyme	MatrixFB-1
PND1.Batch1.CATCTACCCCTA	PND1.Batch1	Mesenchyme	MyoFB-1
PND1.Batch1.ATCTGTCTTCGA	PND1.Batch1	Endothelial	Vas-Endo
PND1.Batch1.GTATTACCTGTN	PND1.Batch1	Endothelial	Vas-Endo
PND1.Batch1.TATGTAGTACGN	PND1.Batch1	Epithelial	AT2
PND1.Batch1.GCAACCGCCAAT	PND1.Batch1	Epithelial	AT2
PND1.Batch1.CCGTTATAAGCC	PND1.Batch1	Mesenchyme	MatrixFB-1
PND1.Batch1.TTAATGTTACCN	PND1.Batch1	Endothelial	Vas-Endo
PND1.Batch1.AGTGCCAAGTAA	PND1.Batch1	Mesenchyme	MatrixFB-1
PND1.Batch1.AGCAACCGGATC	PND1.Batch1	Endothelial	Vas-Endo
PND1.Batch1.CCAAAGGTCCAG	PND1.Batch1	Mesenchyme	MatrixFB-1
PND1.Batch1.GCGGACCAAAGN	PND1.Batch1	Mesenchyme	MatrixFB-1
PND1.Batch1.CGCTTCCATGGA	PND1.Batch1	Epithelial	AT1
PND1.Batch1.GAAGCCTCCTTA	PND1.Batch1	Mesenchyme	MatrixFB-1
PND1.Batch1.TGAAAATCTAAA	PND1.Batch1	Endothelial	Vas-Endo
PND1.Batch1.GCAAACACAGCA	PND1.Batch1	Mesenchyme	MatrixFB-1
PND1.Batch1.GGGCACAATATC	PND1.Batch1	Mesenchyme	MatrixFB-2
PND1.Batch1.CTCTTTGTGAAA	PND1.Batch1	Epithelial	AT1/AT2
PND1.Batch1.AAAACAGCCCTG	PND1.Batch1	Epithelial	AT2
PND1.Batch1.ACAGATTGCCAC	PND1.Batch1	Mesenchyme	MatrixFB-1
PND1.Batch1.AAACCAGTTAGC	PND1.Batch1	Endothelial	Vas-Endo
PND1.Batch1.ACCGTTTTCGGT	PND1.Batch1	Epithelial	AT2
PND1.Batch1.AGATTCAATAAA	PND1.Batch1	Mesenchyme	MatrixFB-1
PND1.Batch1.GTACTGATTCTG	PND1.Batch1	Mesenchyme	MatrixFB-2
PND1.Batch1.TTTATACAATCG	PND1.Batch1	Epithelial	AT2
PND1.Batch1.AATCAGGCCGCN	PND1.Batch1	Endothelial	Vas-Endo
PND1.Batch1.CGGCCCTAAATN	PND1.Batch1	Mesenchyme	MatrixFB-1
PND1.Batch1.GGATTGCCAGAG	PND1.Batch1	Mesenchyme	MatrixFB-2
PND1.Batch1.CGTAAAGTAGCC	PND1.Batch1	Contaminants	Contaminants (Endo+FB+)
PND1.Batch1.AGGTTAGAAGGC	PND1.Batch1	Epithelial	AT1
PND1.Batch1.AATTCCGATGGA	PND1.Batch1	Mesenchyme	MatrixFB-1
PND1.Batch1.TAGAATCTTAAA	PND1.Batch1	Mesenchyme	MatrixFB-2
PND1.Batch1.TGGACTACGTAN	PND1.Batch1	Mesenchyme	MyoFB-2
PND1.Batch1.CCGCCCCGCGCT	PND1.Batch1	Mesenchyme	MatrixFB-1
PND1.Batch1.CGTTTTTCAAGN	PND1.Batch1	Immune	Macrophage
PND1.Batch1.AGAAGCCAGGTG	PND1.Batch1	Mesenchyme	MatrixFB-1
PND1.Batch1.GTATGGTTCACG	PND1.Batch1	Epithelial	AT1
PND1.Batch1.AGCGACCCATAA	PND1.Batch1	Mesenchyme	Smooth Muscle
PND1.Batch1.CTTTACTAACTG	PND1.Batch1	Immune	Macrophage
PND1.Batch1.GTTCCCCCTATA	PND1.Batch1	Endothelial	Vas-Endo
PND1.Batch1.TGCAGCCAATCC	PND1.Batch1	Epithelial	Ciliated
PND1.Batch1.AACTTTCCGCGG	PND1.Batch1	Mesenchyme	MatrixFB-2
PND1.Batch1.AACAGGAGTGGC	PND1.Batch1	Endothelial	Vas-Endo
PND1.Batch1.ATTCGTGTCCAT	PND1.Batch1	Immune	B Lymphocyte
PND1.Batch1.CCAGATACGATT	PND1.Batch1	Contaminants	Contaminants (Endo+FB+)
PND1.Batch1.GAGTGACGATGC	PND1.Batch1	Mesenchyme	MatrixFB-1
PND1.Batch1.AAGCAAGGTATA	PND1.Batch1	Endothelial	Vas-Endo
PND1.Batch1.GCTACCCCCTCT	PND1.Batch1	Mesenchyme	MatrixFB-1
PND1.Batch1.ACACGGACCATT	PND1.Batch1	Epithelial	AT2
PND1.Batch1.AAGTCCTTTCGT	PND1.Batch1	Epithelial	AT1
PND1.Batch1.CGGCACCCTCAA	PND1.Batch1	Mesenchyme	MyoFB-2
PND1.Batch1.CATTGCACCTCC	PND1.Batch1	Mesenchyme	Pericyte-2
PND1.Batch1.GACGGAAGTTCT	PND1.Batch1	Endothelial	Vas-Endo
PND1.Batch1.CCCCTAACCAGG	PND1.Batch1	Mesenchyme	MatrixFB-1
PND1.Batch1.AGAGATATGTCG	PND1.Batch1	Mesenchyme	Pericyte-2
PND1.Batch1.ACCTCCGAAGGT	PND1.Batch1	Mesenchyme	MatrixFB-1
PND1.Batch1.CTCCCATGCCGC	PND1.Batch1	Mesenchyme	MatrixFB-1
PND1.Batch1.GCAATTACACCG	PND1.Batch1	Mesenchyme	MatrixFB-1
PND1.Batch1.CGCGGACCGAAG	PND1.Batch1	Immune	B Lymphocyte
PND1.Batch1.GTCCGTAAAAGC	PND1.Batch1	Epithelial	AT2
PND1.Batch1.AAAAAGCTCTTA	PND1.Batch1	Mesenchyme	Smooth Muscle
PND1.Batch1.CCGCATAGGTAT	PND1.Batch1	Epithelial	AT1/AT2
PND1.Batch1.GGAATTGTCGGG	PND1.Batch1	Mesenchyme	MyoFB-2
PND1.Batch1.TCGTGCAAGGAN	PND1.Batch1	Endothelial	Vas-Endo
PND1.Batch1.TGTGTCAAAGTA	PND1.Batch1	Endothelial	Vas-Endo
PND1.Batch1.GGATTAATATTG	PND1.Batch1	Mesenchyme	MatrixFB-1
PND1.Batch1.CTATCCACCCCA	PND1.Batch1	Endothelial	Vas-Endo
PND1.Batch1.GCTCGGTGAGTN	PND1.Batch1	Mesenchyme	MatrixFB-1
PND1.Batch1.TGTACCTAGGAT	PND1.Batch1	Epithelial	AT2
PND1.Batch1.ATGCCTAATTTG	PND1.Batch1	Mesenchyme	MatrixFB-1
PND1.Batch1.ACGCAGTAATCG	PND1.Batch1	Mesenchyme	MatrixFB-1
PND1.Batch1.TGATATCCAGGT	PND1.Batch1	Mesenchyme	MatrixFB-1
PND1.Batch1.CTAGACCTGTAT	PND1.Batch1	Mesenchyme	MatrixFB-1
PND1.Batch1.GGCTCGTCACCC	PND1.Batch1	Contaminants	Contaminants (Endo+Epi+)
PND1.Batch1.CAATCCAGGGTT	PND1.Batch1	Mesenchyme	MatrixFB-2
PND1.Batch1.TTTCGTTTGGGA	PND1.Batch1	Mesenchyme	MatrixFB-1
PND1.Batch1.GGTTGCGCGCAT	PND1.Batch1	Endothelial	Vas-Endo
PND1.Batch1.CTCCCAAAGGTT	PND1.Batch1	Mesenchyme	MatrixFB-1
PND1.Batch1.GCAGTCTACCGA	PND1.Batch1	Mesenchyme	MatrixFB-1
PND1.Batch1.GAATGCTAACAT	PND1.Batch1	Immune	Macrophage
PND1.Batch1.TACTAGCGGTAN	PND1.Batch1	Mesenchyme	MatrixFB-1
PND1.Batch1.GCAATTACCTCC	PND1.Batch1	Mesenchyme	MatrixFB-1
PND1.Batch1.CTTAGCGCCCGT	PND1.Batch1	Mesenchyme	MatrixFB-1
PND1.Batch1.CACATTGCCGAC	PND1.Batch1	Endothelial	Vas-Endo
PND1.Batch1.CGATTTACCGTT	PND1.Batch1	Mesenchyme	MyoFB-1
PND1.Batch1.ATCACACCTCCC	PND1.Batch1	Mesenchyme	MyoFB-1
PND1.Batch1.GCGCTGTACCCA	PND1.Batch1	Mesenchyme	MyoFB-1
PND1.Batch1.AAAGCGGCCTCG	PND1.Batch1	Mesenchyme	MatrixFB-1
PND1.Batch1.TGGATGACCCTG	PND1.Batch1	Endothelial	Vas-Endo
PND1.Batch1.ACTCTATGCAAT	PND1.Batch1	Mesenchyme	MatrixFB-1
PND1.Batch1.AATTGGAATTAA	PND1.Batch1	Mesenchyme	MatrixFB-1
PND1.Batch1.AAGATCGCTTTN	PND1.Batch1	Mesenchyme	MyoFB-1
PND1.Batch1.GGATGAGCGCTT	PND1.Batch1	Endothelial	Vas-Endo
PND1.Batch1.CGACTCCATGCC	PND1.Batch1	Mesenchyme	MatrixFB-1
PND1.Batch1.TTCTTTAACCCT	PND1.Batch1	Immune	Macrophage
PND1.Batch1.CGGTCATAGACC	PND1.Batch1	Mesenchyme	MyoFB-1
PND1.Batch1.TAGCGAGATAAT	PND1.Batch1	Mesenchyme	MatrixFB-1
PND1.Batch1.AAACGAATCTTG	PND1.Batch1	Mesenchyme	MatrixFB-1
PND1.Batch1.CCCTCGGCTCTA	PND1.Batch1	Epithelial	AT1
PND1.Batch1.ACGTGTCAACAG	PND1.Batch1	Mesenchyme	MatrixFB-1
PND1.Batch1.TTAAATGACCAG	PND1.Batch1	Mesenchyme	MatrixFB-1
PND1.Batch1.TACATGCGCCTT	PND1.Batch1	Mesenchyme	MatrixFB-1
PND1.Batch1.TACGATCACAAG	PND1.Batch1	Mesenchyme	MatrixFB-1
PND1.Batch1.GGAACTGACTCC	PND1.Batch1	Epithelial	AT1
PND1.Batch1.AAGACTGTGGAC	PND1.Batch1	Epithelial	AT2
PND1.Batch1.TTTCCCGTCGTC	PND1.Batch1	Endothelial	Vas-Endo
PND1.Batch1.GTAATGCGATCG	PND1.Batch1	Epithelial	AT2
PND1.Batch1.TCACCCTACCGA	PND1.Batch1	Mesenchyme	MatrixFB-1
PND1.Batch1.CGAGTACAGCAC	PND1.Batch1	Contaminants	Contaminants (Endo+Epi+)
PND1.Batch1.GCAGACAAGTGC	PND1.Batch1	Epithelial	AT2
PND1.Batch1.GGACGTTCTAAG	PND1.Batch1	Epithelial	AT2
PND1.Batch1.GGCTCGAATCGG	PND1.Batch1	Mesenchyme	MatrixFB-2
PND1.Batch1.ATTGCCCCCAAT	PND1.Batch1	Mesenchyme	MatrixFB-1
PND1.Batch1.CACCAAGACGCA	PND1.Batch1	Endothelial	Vas-Endo
PND1.Batch1.GGCAGCTCTGCC	PND1.Batch1	Epithelial	AT1
PND1.Batch1.TCAGAGACTACG	PND1.Batch1	Endothelial	Vas-Endo
PND1.Batch1.ATGGCGGTATAA	PND1.Batch1	Mesenchyme	MatrixFB-1
PND1.Batch1.CGGCTGTTTTTC	PND1.Batch1	Immune	Macrophage
PND1.Batch1.AGCAATTTAACC	PND1.Batch1	Endothelial	Vas-Endo
PND1.Batch1.GCGTGCTCCCCC	PND1.Batch1	Mesenchyme	MyoFB-1
PND1.Batch1.GTGTTTAACCCA	PND1.Batch1	Epithelial	AT2
PND1.Batch1.GGAGCGAGAGCA	PND1.Batch1	Mesenchyme	MyoFB-2
PND1.Batch1.CTGTTGTTACAG	PND1.Batch1	Mesenchyme	MatrixFB-1
PND1.Batch1.TAACGGTTCCAT	PND1.Batch1	Immune	Macrophage
PND1.Batch1.TTTTTCGTCTAC	PND1.Batch1	Endothelial	Vas-Endo
PND1.Batch1.GCAAGGACCGCC	PND1.Batch1	Endothelial	Vas-Endo
PND1.Batch1.CAGGACTTGCTT	PND1.Batch1	Immune	Macrophage
PND1.Batch1.CATCATCGTTTG	PND1.Batch1	Endothelial	Vas-Endo
PND1.Batch1.AGCATGGGCGTG	PND1.Batch1	Epithelial	AT2
PND1.Batch1.GTGGGTCAAAGG	PND1.Batch1	Epithelial	AT1/AT2
PND1.Batch1.GACATCACCTAN	PND1.Batch1	Immune	Macrophage
PND1.Batch1.TACACCCAGCTN	PND1.Batch1	Mesenchyme	MatrixFB-1
PND1.Batch1.GAATTAAATCTT	PND1.Batch1	Immune	Macrophage
PND1.Batch1.TCGGCCGCTTTC	PND1.Batch1	Endothelial	Vas-Endo
PND1.Batch1.CGTTTGGGTTTA	PND1.Batch1	Mesenchyme	MatrixFB-1
PND1.Batch1.TACTACGGTAAG	PND1.Batch1	Endothelial	Vas-Endo
PND1.Batch1.GAGCTCTAGAGT	PND1.Batch1	Endothelial	Vas-Endo
PND1.Batch1.TGATCCTAGTGA	PND1.Batch1	Mesenchyme	MatrixFB-2
PND1.Batch1.GGTAAGCTTTTC	PND1.Batch1	Epithelial	AT1/AT2
PND1.Batch1.CGCACTGGATGT	PND1.Batch1	Mesenchyme	MatrixFB-1
PND1.Batch1.AATAAGACTCAT	PND1.Batch1	Mesenchyme	MatrixFB-1
PND1.Batch1.ACACTAAGAATG	PND1.Batch1	Mesenchyme	MatrixFB-1
PND1.Batch1.CTGACAGATCGC	PND1.Batch1	Epithelial	AT2
PND1.Batch1.TGGTACTTCGCG	PND1.Batch1	Endothelial	Lym-Endo
PND1.Batch1.GCAACGAAGAAC	PND1.Batch1	Mesenchyme	MatrixFB-1
PND1.Batch1.CTGGCTAGAACA	PND1.Batch1	Mesenchyme	MatrixFB-1
PND1.Batch1.TCGATCTCCCTN	PND1.Batch1	Endothelial	Vas-Endo
PND1.Batch1.ATATATTTCTGT	PND1.Batch1	Endothelial	Vas-Endo
PND1.Batch1.CAACCACCTGGT	PND1.Batch1	Mesenchyme	MatrixFB-2
PND1.Batch1.TTCCCTTTTGCA	PND1.Batch1	Epithelial	AT1
PND1.Batch1.CACACGCGCATA	PND1.Batch1	Mesenchyme	MatrixFB-1
PND1.Batch1.GGCACCCTACTC	PND1.Batch1	Mesenchyme	MatrixFB-1
PND1.Batch1.ACGAGAATTTAA	PND1.Batch1	Mesenchyme	MatrixFB-1
PND1.Batch1.AGCACTTATTTG	PND1.Batch1	Epithelial	AT2
PND1.Batch1.ATAGGAGCTTTT	PND1.Batch1	Mesenchyme	MatrixFB-1
PND1.Batch1.TAGAATCGATAC	PND1.Batch1	Mesenchyme	MatrixFB-1
PND1.Batch1.TGTCGTCTGCCT	PND1.Batch1	Mesenchyme	MyoFB-2
PND1.Batch1.CGACTTTCATCT	PND1.Batch1	Mesenchyme	MatrixFB-1
PND1.Batch1.TACACAGCACTT	PND1.Batch1	Mesenchyme	MatrixFB-1
PND1.Batch1.ACTCAACTGGTG	PND1.Batch1	Mesenchyme	MatrixFB-1
PND1.Batch1.CGGCACTCTGTG	PND1.Batch1	Mesenchyme	MatrixFB-1
PND1.Batch1.CCTATTGGACGA	PND1.Batch1	Immune	Macrophage
PND1.Batch1.CGCGCGCAACGA	PND1.Batch1	Endothelial	Vas-Endo
PND1.Batch1.CTCGTACGAGAT	PND1.Batch1	Endothelial	Vas-Endo
PND1.Batch1.TGAGCACTACTA	PND1.Batch1	Mesenchyme	MatrixFB-1
PND1.Batch1.TATGACATTAAT	PND1.Batch1	Endothelial	Vas-Endo
PND1.Batch1.CAGGTGCAGCGG	PND1.Batch1	Epithelial	AT2
PND1.Batch1.CCCGGAAGTAAC	PND1.Batch1	Mesenchyme	Pericyte-2
PND1.Batch1.CTGCATGTCGCA	PND1.Batch1	Endothelial	Vas-Endo
PND1.Batch1.ACAGAAGCCGGG	PND1.Batch1	Mesenchyme	MatrixFB-1
PND1.Batch1.ACGAGATATAGT	PND1.Batch1	Endothelial	Vas-Endo
PND1.Batch1.TTGGGGAGCGCA	PND1.Batch1	Epithelial	AT1
PND1.Batch1.GTAGACAGAAAC	PND1.Batch1	Mesenchyme	MatrixFB-1
PND1.Batch1.CTATACTGATCA	PND1.Batch1	Mesenchyme	MatrixFB-1
PND1.Batch1.CAGCCTTTTCCT	PND1.Batch1	Contaminants	Contaminants (Endo+Epi+)
PND1.Batch1.GAAGAGAGACCA	PND1.Batch1	Epithelial	AT1
PND1.Batch1.CGTTTCTATCAC	PND1.Batch1	Endothelial	Vas-Endo
PND1.Batch1.GTGAATCAGATC	PND1.Batch1	Mesenchyme	MatrixFB-1
PND1.Batch1.AAAGAGGACACG	PND1.Batch1	Mesenchyme	MatrixFB-1
PND1.Batch1.GTTAAGGCTCGT	PND1.Batch1	Endothelial	Vas-Endo
PND1.Batch1.CGCATCAATCTT	PND1.Batch1	Mesenchyme	MatrixFB-1
PND1.Batch1.AACCTTAGCAGG	PND1.Batch1	Endothelial	Vas-Endo
PND1.Batch1.TGTTGGACGGTG	PND1.Batch1	Mesenchyme	MatrixFB-1
PND1.Batch1.AGTATTGCTTGA	PND1.Batch1	Mesenchyme	Pericyte-2
PND1.Batch1.CTTTAAGGTCGC	PND1.Batch1	Epithelial	AT2
PND1.Batch1.AGACTTCAGTAT	PND1.Batch1	Endothelial	Vas-Endo
PND1.Batch1.AAGACCAGGACT	PND1.Batch1	Mesenchyme	MyoFB-2
PND1.Batch1.ATAACCCTCCAT	PND1.Batch1	Mesenchyme	MyoFB-1
PND1.Batch1.TGGGTATGTGAN	PND1.Batch1	Endothelial	Vas-Endo
PND1.Batch1.CCCATTGGAAAC	PND1.Batch1	Mesenchyme	MatrixFB-1
PND1.Batch1.GGGTCTCATTCN	PND1.Batch1	Epithelial	AT2
PND1.Batch1.ACCAAAGCTTGT	PND1.Batch1	Mesenchyme	MatrixFB-1
PND1.Batch1.GCTCGTGGACGG	PND1.Batch1	Endothelial	Vas-Endo
PND1.Batch1.CATAGTGTCGCA	PND1.Batch1	Mesenchyme	MatrixFB-1
PND1.Batch1.ACGTTATCTTGT	PND1.Batch1	Epithelial	AT2
PND1.Batch1.AAGCTACCATGA	PND1.Batch1	Mesenchyme	MatrixFB-1
PND1.Batch1.CCACTCGATACT	PND1.Batch1	Mesenchyme	MatrixFB-1
PND1.Batch1.CCAGTATTTATT	PND1.Batch1	Immune	B Lymphocyte
PND1.Batch1.CGGCGCCAAGAC	PND1.Batch1	Endothelial	Vas-Endo
PND1.Batch1.CGGTTCTAGGTC	PND1.Batch1	Contaminants	Contaminants (Endo+Epi+)
PND1.Batch1.GCGCAATGTTGG	PND1.Batch1	Endothelial	Vas-Endo
PND1.Batch1.TCGAATCTCTCT	PND1.Batch1	Mesenchyme	MatrixFB-1
PND1.Batch1.AGCGCAGGCGTG	PND1.Batch1	Mesenchyme	MatrixFB-1
PND1.Batch1.TGGTACGCAGGC	PND1.Batch1	Mesenchyme	MatrixFB-1
PND1.Batch1.TAGGCCATCCCC	PND1.Batch1	Epithelial	AT1
PND1.Batch1.AAACCTACAAGC	PND1.Batch1	Contaminants	Contaminants (Endo+FB+)
PND1.Batch1.GGATCCATTTTC	PND1.Batch1	Endothelial	Vas-Endo
PND1.Batch1.ATTCCCGCCGGN	PND1.Batch1	Mesenchyme	MatrixFB-1
PND1.Batch1.GTTGGACCAGGC	PND1.Batch1	Mesenchyme	MatrixFB-1
PND1.Batch1.CTCCGACGCGCT	PND1.Batch1	Mesenchyme	MatrixFB-1
PND1.Batch1.GTGACTTGTGCC	PND1.Batch1	Mesenchyme	MatrixFB-1
PND1.Batch1.CAGGTTTTGCAG	PND1.Batch1	Epithelial	AT2
PND1.Batch1.GGATGCTCTATG	PND1.Batch1	Endothelial	Vas-Endo
PND1.Batch1.ACCGACGGTTCT	PND1.Batch1	Immune	Macrophage
PND1.Batch1.AGGAGCAGCATC	PND1.Batch1	Endothelial	Vas-Endo
PND1.Batch1.AGGTTGGCACTA	PND1.Batch1	Mesenchyme	MatrixFB-1
PND1.Batch1.CGTGCGTCCGGT	PND1.Batch1	Epithelial	AT2
PND1.Batch1.TTTTGACGTCGC	PND1.Batch1	Mesenchyme	MyoFB-2
PND1.Batch1.CCGGAGGCACGA	PND1.Batch1	Mesenchyme	Pericyte-2
PND1.Batch1.GGGTCATCCCAG	PND1.Batch1	Epithelial	AT1/AT2
PND1.Batch1.GCACGATTGCTA	PND1.Batch1	Mesenchyme	MatrixFB-1
PND1.Batch1.TACCCGTCGTAA	PND1.Batch1	Immune	Macrophage
PND1.Batch1.GGAGCGCTAGAC	PND1.Batch1	Mesenchyme	Pericyte-2
PND1.Batch1.CTGCGCCAGCGT	PND1.Batch1	Endothelial	Vas-Endo
PND1.Batch1.TTTACTCAATGC	PND1.Batch1	Mesenchyme	Pericyte-2
PND1.Batch1.CGAAATGTAAGA	PND1.Batch1	Mesenchyme	MatrixFB-1
PND1.Batch1.CGCGTGAGCGGT	PND1.Batch1	Endothelial	Vas-Endo
PND1.Batch1.GACACACGCACG	PND1.Batch1	Epithelial	AT2
PND1.Batch1.GCTAACTCGCCT	PND1.Batch1	Endothelial	Vas-Endo
PND1.Batch1.ATCTTTTCTTCG	PND1.Batch1	Endothelial	Vas-Endo
PND1.Batch1.GGATCAGCTACA	PND1.Batch1	Endothelial	Vas-Endo
PND1.Batch1.AATCATTAAAGA	PND1.Batch1	Mesenchyme	MatrixFB-2
PND1.Batch1.ACGGTCCGCCTC	PND1.Batch1	Mesenchyme	MatrixFB-1
PND1.Batch1.CCGGTATCCTCT	PND1.Batch1	Endothelial	Vas-Endo
PND1.Batch1.CATATACATACA	PND1.Batch1	Mesenchyme	MyoFB-2
PND1.Batch1.AGTTCCATCAAG	PND1.Batch1	Mesenchyme	MatrixFB-1
PND1.Batch1.GCCAAATTCACA	PND1.Batch1	Mesenchyme	MatrixFB-1
PND1.Batch1.GCGATAGAAAGC	PND1.Batch1	Epithelial	AT2
PND1.Batch1.CGATTCCCGGTT	PND1.Batch1	Mesenchyme	MatrixFB-1
PND1.Batch1.CTCACCTGAATC	PND1.Batch1	Contaminants	Contaminants (Endo+FB+)
PND1.Batch1.TACACTACTAGT	PND1.Batch1	Mesenchyme	MatrixFB-1
PND1.Batch1.CTTAGCGCGGGN	PND1.Batch1	Mesenchyme	MatrixFB-1
PND1.Batch1.GCATTCTATGAC	PND1.Batch1	Mesenchyme	MatrixFB-1
PND1.Batch1.TGGCCTGCAGAC	PND1.Batch1	Endothelial	Vas-Endo
PND1.Batch1.GTATCGGAGAGG	PND1.Batch1	Immune	Macrophage
PND1.Batch1.AGCTCCTACCTC	PND1.Batch1	Epithelial	AT2
PND1.Batch1.TCTAGACAGCTN	PND1.Batch1	Endothelial	Vas-Endo
PND1.Batch1.TCCGCTTTTCCC	PND1.Batch1	Mesenchyme	MatrixFB-1
PND1.Batch1.CGCAACTTTCAA	PND1.Batch1	Mesenchyme	MatrixFB-1
PND1.Batch1.CCGATTTACGTT	PND1.Batch1	Mesenchyme	MatrixFB-1
PND1.Batch1.TTTGGGACATAC	PND1.Batch1	Mesenchyme	MatrixFB-1
PND1.Batch1.CCGGAACGCCAG	PND1.Batch1	Endothelial	Vas-Endo
PND1.Batch1.CAGCTCTTACGG	PND1.Batch1	Endothelial	Vas-Endo
PND1.Batch1.CTAATTAGCTCT	PND1.Batch1	Epithelial	AT1
PND1.Batch1.ACCGCACCAAAT	PND1.Batch1	Endothelial	Vas-Endo
PND1.Batch1.CCCATTGGCGCC	PND1.Batch1	Immune	Macrophage
PND1.Batch1.TACCCCGATATT	PND1.Batch1	Mesenchyme	MatrixFB-1
PND1.Batch1.AACTACGTGCCN	PND1.Batch1	Mesenchyme	MatrixFB-1
PND1.Batch1.GTGTATGCACAN	PND1.Batch1	Epithelial	Ciliated
PND1.Batch1.GCGCCATCAGCA	PND1.Batch1	Endothelial	Vas-Endo
PND1.Batch1.GTACGAATCACT	PND1.Batch1	Epithelial	AT1/AT2
PND1.Batch1.GCTATCAGCGAA	PND1.Batch1	Endothelial	Vas-Endo
PND1.Batch1.ACCCGCCCCCGN	PND1.Batch1	Endothelial	Vas-Endo
PND1.Batch1.TCCCTCTCAGAN	PND1.Batch1	Epithelial	AT2
PND1.Batch1.TTAAGTGCATCT	PND1.Batch1	Endothelial	Vas-Endo
PND1.Batch1.CCCATAGTCCTG	PND1.Batch1	Mesenchyme	MatrixFB-1
PND1.Batch1.AATCCAAACACC	PND1.Batch1	Endothelial	Vas-Endo
PND1.Batch1.GATGCCTTCCCA	PND1.Batch1	Mesenchyme	MyoFB-1
PND1.Batch1.GCCGAAGACGGT	PND1.Batch1	Mesenchyme	MatrixFB-1
PND1.Batch1.ATCAGCAAAGCT	PND1.Batch1	Mesenchyme	MatrixFB-1
PND1.Batch1.CGTTAGCATCCT	PND1.Batch1	Endothelial	Vas-Endo
PND1.Batch1.AACATACTCGCA	PND1.Batch1	Mesenchyme	MatrixFB-1
PND1.Batch1.GTCCTACAAAGT	PND1.Batch1	Mesenchyme	Smooth Muscle
PND1.Batch1.CCGTGCCATTAT	PND1.Batch1	Endothelial	Vas-Endo
PND1.Batch1.GTATCCGCACTG	PND1.Batch1	Endothelial	Vas-Endo
PND1.Batch1.TTTGGTGTGCAA	PND1.Batch1	Endothelial	Vas-Endo
PND1.Batch1.TTAGTCGCAATA	PND1.Batch1	Mesenchyme	MyoFB-2
PND1.Batch1.TTACTATTACTC	PND1.Batch1	Immune	T Lymphocyte
PND1.Batch1.GCCGGCTCGTCG	PND1.Batch1	Mesenchyme	MatrixFB-1
PND1.Batch1.GGAGACGGCCGC	PND1.Batch1	Contaminants	Contaminants (Endo+FB+)
PND1.Batch1.AATAGTCCTACG	PND1.Batch1	Endothelial	Vas-Endo
PND1.Batch1.TCCCCAAATTAN	PND1.Batch1	Mesenchyme	MatrixFB-2
PND1.Batch1.TCCCTATATTAA	PND1.Batch1	Mesenchyme	MatrixFB-1
PND1.Batch1.CACTTGTTCAAC	PND1.Batch1	Epithelial	AT1
PND1.Batch1.TGACCCACAAGT	PND1.Batch1	Epithelial	AT1
PND1.Batch1.GCCTCTATAATA	PND1.Batch1	Epithelial	AT1
PND1.Batch1.ACCTTCATACTN	PND1.Batch1	Mesenchyme	MatrixFB-1
PND1.Batch1.GAAAACTGTCAA	PND1.Batch1	Endothelial	Vas-Endo
PND1.Batch1.TTATTTAGCGAG	PND1.Batch1	Mesenchyme	MatrixFB-1
PND1.Batch1.TAGCAAATGGAC	PND1.Batch1	Endothelial	Vas-Endo
PND1.Batch1.TGAAGCGAGGTC	PND1.Batch1	Mesenchyme	MatrixFB-1
PND1.Batch1.AACCCATGAGTN	PND1.Batch1	Endothelial	Vas-Endo
PND1.Batch1.AATCGTGATATG	PND1.Batch1	Mesenchyme	MatrixFB-1
PND1.Batch1.TTTTAGCAAAAC	PND1.Batch1	Endothelial	Vas-Endo
PND1.Batch1.CCAGATTGCTTT	PND1.Batch1	Epithelial	AT1
PND1.Batch1.CGATAAGTGCTA	PND1.Batch1	Mesenchyme	MatrixFB-1
PND1.Batch1.CAGCAGTATCTC	PND1.Batch1	Mesenchyme	MatrixFB-1
PND1.Batch1.GAAAGAATGACN	PND1.Batch1	Mesenchyme	MatrixFB-1
PND1.Batch1.CATCAAAAAGTC	PND1.Batch1	Mesenchyme	MatrixFB-1
PND1.Batch1.CTCGCTACAACT	PND1.Batch1	Epithelial	AT1
PND1.Batch1.AAGCACGGACTT	PND1.Batch1	Mesenchyme	MatrixFB-1
PND1.Batch1.TTGATTTCTCCG	PND1.Batch1	Endothelial	Vas-Endo
PND1.Batch1.CACCTCGAAACA	PND1.Batch1	Mesenchyme	MatrixFB-1
PND1.Batch1.GCCTTGCCGTGN	PND1.Batch1	Mesenchyme	MatrixFB-1
PND1.Batch1.ATTCGGACCCTC	PND1.Batch1	Mesenchyme	MatrixFB-1
PND1.Batch1.AAACTTCAAGTA	PND1.Batch1	Mesenchyme	MatrixFB-1
PND1.Batch1.AGATAGTGTGGA	PND1.Batch1	Mesenchyme	MatrixFB-1
PND1.Batch1.GAGATGAACACT	PND1.Batch1	Immune	Macrophage
PND1.Batch1.GAATACTATATA	PND1.Batch1	Immune	Macrophage
PND1.Batch1.AGGCCGGCCACG	PND1.Batch1	Immune	Macrophage
PND1.Batch1.TCACTCTTGCGT	PND1.Batch1	Epithelial	AT1
PND1.Batch1.ACGTGCCTAGCA	PND1.Batch1	Endothelial	Vas-Endo
PND1.Batch1.ACTTATGCACAA	PND1.Batch1	Mesenchyme	MatrixFB-1
PND1.Batch1.CGGGTGGTTTAT	PND1.Batch1	Epithelial	AT1
PND1.Batch1.TCGTGTAGTGTA	PND1.Batch1	Mesenchyme	MatrixFB-1
PND1.Batch1.GGGATAGTGCCT	PND1.Batch1	Mesenchyme	MatrixFB-1
PND1.Batch1.AACCGAACCGGC	PND1.Batch1	Endothelial	Vas-Endo
PND1.Batch1.CGTCGCTCTAAG	PND1.Batch1	Mesenchyme	MatrixFB-1
PND1.Batch1.TTAAGGTCGCCT	PND1.Batch1	Endothelial	Vas-Endo
PND1.Batch1.AGGGAATCTGGT	PND1.Batch1	Endothelial	Vas-Endo
PND1.Batch1.CAGGGCCTCTAG	PND1.Batch1	Mesenchyme	MatrixFB-1
PND1.Batch1.TTCAGGTTATCC	PND1.Batch1	Epithelial	AT2
PND1.Batch1.GAAGCTAAGAAC	PND1.Batch1	Epithelial	AT2
PND1.Batch1.TTTGTTAGTCGA	PND1.Batch1	Mesenchyme	MatrixFB-1
PND1.Batch1.AACTTAAAGCTG	PND1.Batch1	Epithelial	Sox2hi
PND1.Batch1.ACAGTAGATGGC	PND1.Batch1	Mesenchyme	MatrixFB-1
PND1.Batch1.GAATTTAGCTCT	PND1.Batch1	Epithelial	AT2
PND1.Batch1.GCCGAACGCACT	PND1.Batch1	Mesenchyme	MatrixFB-2
PND1.Batch1.TAGACCGTATCA	PND1.Batch1	Mesenchyme	Pericyte-2
PND1.Batch1.CTTGGGTCCATC	PND1.Batch1	Mesenchyme	MatrixFB-1
PND1.Batch1.ACGCGTTTAACC	PND1.Batch1	Mesenchyme	MatrixFB-1
PND1.Batch1.GCTGTCACAGTA	PND1.Batch1	Endothelial	Vas-Endo
PND1.Batch1.TCTTCAACCGAC	PND1.Batch1	Epithelial	AT1
PND1.Batch1.CCTCCAAGATAT	PND1.Batch1	Mesenchyme	MatrixFB-1
PND1.Batch1.AACGAGATCTTA	PND1.Batch1	Mesenchyme	MyoFB-1
PND1.Batch1.CACGAGGTCGTT	PND1.Batch1	Mesenchyme	MatrixFB-1
PND1.Batch1.TCCCACCGCTAG	PND1.Batch1	Immune	Macrophage
PND1.Batch1.GGTAGCGGCTCG	PND1.Batch1	Endothelial	Vas-Endo
PND1.Batch1.TCGACCTTTGGC	PND1.Batch1	Endothelial	Vas-Endo
PND1.Batch1.GTATTGTACTAC	PND1.Batch1	Mesenchyme	MyoFB-1
PND1.Batch1.GACACTTCGGGT	PND1.Batch1	Endothelial	Vas-Endo
PND1.Batch1.ATCTTAGTATAT	PND1.Batch1	Mesenchyme	MatrixFB-1
PND1.Batch1.CCTTCACAAGCA	PND1.Batch1	Endothelial	Vas-Endo
PND1.Batch1.GTCCCGGCATCA	PND1.Batch1	Mesenchyme	MatrixFB-1
PND1.Batch1.TGAACCGATTGT	PND1.Batch1	Mesenchyme	MatrixFB-1
PND1.Batch1.ACAAGGGTCTCG	PND1.Batch1	Mesenchyme	MatrixFB-1
PND1.Batch1.TGCGCCTTCTAT	PND1.Batch1	Mesenchyme	MatrixFB-1
PND1.Batch1.TGGGTATCGGCT	PND1.Batch1	Mesenchyme	MatrixFB-1
PND1.Batch1.TTCTTAGCCCCG	PND1.Batch1	Endothelial	Vas-Endo
PND1.Batch1.AAGCGATTAGGA	PND1.Batch1	Mesenchyme	MatrixFB-1
PND1.Batch1.AACGAAGGCTCN	PND1.Batch1	Endothelial	Vas-Endo
PND1.Batch1.GCTGTTCATTGA	PND1.Batch1	Immune	B Lymphocyte
PND1.Batch1.TGTTTACTCCGG	PND1.Batch1	Immune	Macrophage
PND1.Batch1.TTTTTGATTTAC	PND1.Batch1	Epithelial	AT1/AT2
PND1.Batch1.TGACTCTCCAAG	PND1.Batch1	Endothelial	Vas-Endo
PND1.Batch1.CGCCCTTAATGA	PND1.Batch1	Endothelial	Vas-Endo
PND1.Batch1.CCTCCCGTAATC	PND1.Batch1	Endothelial	Vas-Endo
PND1.Batch1.ACCGACACATTG	PND1.Batch1	Mesenchyme	MatrixFB-1
PND1.Batch1.CAGATCCGGTCC	PND1.Batch1	Endothelial	Vas-Endo
PND1.Batch1.CTCCCGGAGTCA	PND1.Batch1	Mesenchyme	MatrixFB-1
PND1.Batch1.GCTTTGGTCCGC	PND1.Batch1	Mesenchyme	MatrixFB-1
PND1.Batch1.AGGTAGGGATAA	PND1.Batch1	Mesenchyme	MatrixFB-1
PND1.Batch1.CACCTACACACC	PND1.Batch1	Mesenchyme	Pericyte-2
PND1.Batch1.CGTACCCGAAAT	PND1.Batch1	Mesenchyme	MatrixFB-1
PND1.Batch1.CCCTCACAACCN	PND1.Batch1	Mesenchyme	MatrixFB-1
PND1.Batch1.CGTTACATCATA	PND1.Batch1	Mesenchyme	MatrixFB-1
PND1.Batch1.CCTATAGTCGAT	PND1.Batch1	Epithelial	AT2
PND1.Batch1.ACCAAATGGTGC	PND1.Batch1	Endothelial	Vas-Endo
PND1.Batch1.GCGTATTCCGCC	PND1.Batch1	Mesenchyme	MatrixFB-1
PND1.Batch1.AGCTTCGCCCAA	PND1.Batch1	Mesenchyme	MatrixFB-1
PND1.Batch1.GAGAGTTGAAAC	PND1.Batch1	Mesenchyme	MatrixFB-1
PND1.Batch1.TTGCCTACCCAC	PND1.Batch1	Mesenchyme	MatrixFB-2
PND1.Batch1.ACCATCAACAGG	PND1.Batch1	Mesenchyme	MatrixFB-1
PND1.Batch1.TACCTTGTACTN	PND1.Batch1	Endothelial	Vas-Endo
PND1.Batch1.GCCCGAGTCTCT	PND1.Batch1	Mesenchyme	MatrixFB-1
PND1.Batch1.CAGCCAGCAAAN	PND1.Batch1	Mesenchyme	Smooth Muscle
PND1.Batch1.ATCGAGATTACA	PND1.Batch1	Endothelial	Vas-Endo
PND1.Batch1.AAAGAACCAGAC	PND1.Batch1	Mesenchyme	MatrixFB-1
PND1.Batch1.CCGATAACTCCA	PND1.Batch1	Mesenchyme	MatrixFB-1
PND1.Batch1.TGAAGGTCACAN	PND1.Batch1	Endothelial	Vas-Endo
PND1.Batch1.GCCTATTAGTAG	PND1.Batch1	Endothelial	Vas-Endo
PND1.Batch1.ATTTAGGGTCAC	PND1.Batch1	Endothelial	Vas-Endo
PND1.Batch1.ACTGTAGGCTCC	PND1.Batch1	Mesenchyme	MatrixFB-1
PND1.Batch1.CACTACGTCTTC	PND1.Batch1	Mesenchyme	MyoFB-1
PND1.Batch1.ATATGACAGCAC	PND1.Batch1	Mesenchyme	MatrixFB-1
PND1.Batch1.TTAATAGCTCCN	PND1.Batch1	Endothelial	Vas-Endo
PND1.Batch1.ATTCTACTATGT	PND1.Batch1	Mesenchyme	MatrixFB-1
PND1.Batch1.CGCATCTAAACA	PND1.Batch1	Immune	T Lymphocyte
PND1.Batch1.CGAATGGATCCG	PND1.Batch1	Endothelial	Vas-Endo
PND1.Batch1.TTAACGTCTATG	PND1.Batch1	Contaminants	Contaminants (Endo+FB+)
PND1.Batch1.GCATGAGGCTAN	PND1.Batch1	Endothelial	Vas-Endo
PND1.Batch1.ATCCGAACTACA	PND1.Batch1	Mesenchyme	MatrixFB-1
PND1.Batch1.GAAGCTTGGTAN	PND1.Batch1	Mesenchyme	MatrixFB-1
PND1.Batch1.AACAATCTGAAN	PND1.Batch1	Contaminants	Contaminants (Endo+FB+)
PND1.Batch1.CTCGATTTTAAA	PND1.Batch1	Mesenchyme	MatrixFB-1
PND1.Batch1.GATGCACGTGCG	PND1.Batch1	Mesenchyme	MyoFB-2
PND1.Batch1.CAACAATATCGC	PND1.Batch1	Epithelial	AT1
PND1.Batch1.CTACATGATAGC	PND1.Batch1	Mesenchyme	MyoFB-1
PND1.Batch1.CCAGTTATCTCT	PND1.Batch1	Immune	Macrophage
PND1.Batch1.TATCGCGCTGAA	PND1.Batch1	Mesenchyme	MatrixFB-1
PND1.Batch1.CGCCGACGCTCG	PND1.Batch1	Contaminants	Contaminants (Endo+FB+)
PND1.Batch1.GAATCAAACAAC	PND1.Batch1	Endothelial	Vas-Endo
PND1.Batch1.GGCCCGTTACGT	PND1.Batch1	Mesenchyme	MatrixFB-2
PND1.Batch1.TAATCCTAGTGC	PND1.Batch1	Mesenchyme	MatrixFB-1
PND1.Batch1.TCCCGGAAAATT	PND1.Batch1	Endothelial	Vas-Endo
PND1.Batch1.TCGATCTACCCT	PND1.Batch1	Endothelial	Vas-Endo
PND1.Batch1.GCTTGCCATTGC	PND1.Batch1	Endothelial	Vas-Endo
PND1.Batch1.AATTCCCACAGC	PND1.Batch1	Mesenchyme	MatrixFB-2
PND1.Batch1.AGGTGTGCCGGT	PND1.Batch1	Endothelial	Vas-Endo
PND1.Batch1.CATGCCTGCCTG	PND1.Batch1	Mesenchyme	MatrixFB-1
PND1.Batch1.TGCGGCGGGTCT	PND1.Batch1	Mesenchyme	MatrixFB-1
PND1.Batch1.CAATTCCGTTAG	PND1.Batch1	Immune	Macrophage
PND1.Batch1.GTAAAACTTTAG	PND1.Batch1	Endothelial	Vas-Endo
PND1.Batch1.CAGTGCACCCAC	PND1.Batch1	Mesenchyme	MatrixFB-1
PND1.Batch1.CGACTTATATCC	PND1.Batch1	Contaminants	Contaminants (Endo+Epi+)
PND1.Batch1.ACACTTAAGCGA	PND1.Batch1	Mesenchyme	MatrixFB-1
PND1.Batch1.TTTGGTTACCTC	PND1.Batch1	Mesenchyme	MatrixFB-1
PND1.Batch1.CTATGATCCATG	PND1.Batch1	Endothelial	Vas-Endo
PND1.Batch1.TGCCTGCGATCN	PND1.Batch1	Mesenchyme	MatrixFB-1
PND1.Batch1.AAAGGAAAAGAN	PND1.Batch1	Epithelial	AT2
PND1.Batch1.ACGGCTATATCG	PND1.Batch1	Endothelial	Vas-Endo
PND1.Batch1.ATCAAAAGCAGA	PND1.Batch1	Immune	Macrophage
PND1.Batch1.GGAGCGTTCGAG	PND1.Batch1	Endothelial	Vas-Endo
PND1.Batch1.AGCGTTCACCCT	PND1.Batch1	Mesenchyme	MatrixFB-1
PND1.Batch1.AAAGGAAAAACT	PND1.Batch1	Mesenchyme	MatrixFB-1
PND1.Batch1.TACAAGGCACAG	PND1.Batch1	Mesenchyme	Pericyte-1
PND1.Batch1.GCACCTCAGCGA	PND1.Batch1	Epithelial	AT2
PND1.Batch1.ATCCTACTAATG	PND1.Batch1	Mesenchyme	MatrixFB-1
PND1.Batch1.TGTAAGACCCTT	PND1.Batch1	Mesenchyme	MatrixFB-1
PND1.Batch1.CGTTGTACATAG	PND1.Batch1	Endothelial	Vas-Endo
PND1.Batch1.CGTTCATTATGC	PND1.Batch1	Mesenchyme	MatrixFB-1
PND1.Batch1.CCACGTATGTTG	PND1.Batch1	Epithelial	AT2
PND1.Batch1.CGACGCGATCCA	PND1.Batch1	Endothelial	Vas-Endo
PND1.Batch1.TTGGTGTGTCGA	PND1.Batch1	Endothelial	Vas-Endo
PND1.Batch1.GTCCGGAGCCTC	PND1.Batch1	Mesenchyme	MatrixFB-1
PND1.Batch1.GCCGGAGCAACN	PND1.Batch1	Mesenchyme	MatrixFB-1
PND1.Batch1.GGCGAGTCATCG	PND1.Batch1	Epithelial	AT1
PND1.Batch1.GGTGATCTCTAT	PND1.Batch1	Epithelial	AT2
PND1.Batch1.CTCTCCCCTCGC	PND1.Batch1	Mesenchyme	MatrixFB-1
PND1.Batch1.TATTTGTAGGTA	PND1.Batch1	Immune	Macrophage
PND1.Batch1.AAGTCAGGCAAN	PND1.Batch1	Epithelial	AT2
PND1.Batch1.TACTCCACACTA	PND1.Batch1	Mesenchyme	MatrixFB-1
PND1.Batch1.CGTCGTTCAGGT	PND1.Batch1	Contaminants	Contaminants (Endo+FB+)
PND1.Batch1.TAAGACTCGCCG	PND1.Batch1	Mesenchyme	MatrixFB-1
PND1.Batch1.AAGATTACAGAT	PND1.Batch1	Endothelial	Vas-Endo
PND1.Batch1.CTGAGGAAACCA	PND1.Batch1	Mesenchyme	MatrixFB-1
PND1.Batch1.TCTTTCCTTATA	PND1.Batch1	Endothelial	Vas-Endo
PND1.Batch1.TCGTGAATTGAG	PND1.Batch1	Mesenchyme	Smooth Muscle
PND1.Batch1.TGAGGGATGCAT	PND1.Batch1	Immune	Macrophage
PND1.Batch1.TAACTCCCATGN	PND1.Batch1	Mesenchyme	MatrixFB-1
PND1.Batch1.TTCGATTATCCC	PND1.Batch1	Endothelial	Vas-Endo
PND1.Batch1.TCATTACGATAN	PND1.Batch1	Mesenchyme	MatrixFB-1
PND1.Batch1.CGCAAATAGTGA	PND1.Batch1	Endothelial	Lym-Endo
PND1.Batch1.ATTCGAACTAAC	PND1.Batch1	Immune	Macrophage
PND1.Batch1.GGGTCGCCCGGT	PND1.Batch1	Mesenchyme	MatrixFB-1
PND1.Batch1.GAAATTCACACC	PND1.Batch1	Mesenchyme	MatrixFB-1
PND1.Batch1.TGCGAACCGGCG	PND1.Batch1	Endothelial	Vas-Endo
PND1.Batch1.GCACTGGTCCCT	PND1.Batch1	Mesenchyme	MatrixFB-1
PND1.Batch1.CCACTATATTGC	PND1.Batch1	Immune	Macrophage
PND1.Batch1.GAGAGACTGAAA	PND1.Batch1	Mesenchyme	MatrixFB-1
PND1.Batch1.AAGACGGCTAAA	PND1.Batch1	Mesenchyme	MatrixFB-1
PND1.Batch1.TTACCGTCCGGA	PND1.Batch1	Mesenchyme	MatrixFB-1
PND1.Batch1.GCTGCCGGCCTT	PND1.Batch1	Immune	Macrophage
PND1.Batch1.CATGAATCTCCA	PND1.Batch1	Mesenchyme	MatrixFB-1
PND1.Batch1.CTTTGCTCGACG	PND1.Batch1	Endothelial	Vas-Endo
PND1.Batch1.GCTCCTGCATGT	PND1.Batch1	Endothelial	Vas-Endo
PND1.Batch1.ACACTTTGGTAC	PND1.Batch1	Mesenchyme	MatrixFB-1
PND1.Batch1.TAGAAGTATCCA	PND1.Batch1	Endothelial	Vas-Endo
PND1.Batch1.TAGCCGTGTTTA	PND1.Batch1	Endothelial	Vas-Endo
PND1.Batch1.ACAATAAAGATG	PND1.Batch1	Mesenchyme	MatrixFB-1
PND1.Batch1.GAGGTATAGTAC	PND1.Batch1	Mesenchyme	MatrixFB-1
PND1.Batch1.GAGCTCATTAAC	PND1.Batch1	Mesenchyme	MyoFB-1
PND1.Batch1.GAAGCCTAGTTA	PND1.Batch1	Endothelial	Vas-Endo
PND1.Batch1.GAGTCCAGTATC	PND1.Batch1	Mesenchyme	MatrixFB-1
PND1.Batch1.TCGGTTTCCTAT	PND1.Batch1	Epithelial	AT2
PND1.Batch1.TTTATTGCACCC	PND1.Batch1	Epithelial	AT1/AT2
PND1.Batch1.ATAGAGGTAATA	PND1.Batch1	Mesenchyme	MyoFB-2
PND1.Batch1.GTCATCGTCCTG	PND1.Batch1	Mesenchyme	MatrixFB-2
PND1.Batch1.ACCAAGAACAAC	PND1.Batch1	Mesenchyme	MatrixFB-1
PND1.Batch1.ACTAGACGACAT	PND1.Batch1	Epithelial	AT1
PND1.Batch1.ATACGCTACCTT	PND1.Batch1	Mesenchyme	MatrixFB-1
PND1.Batch1.CTACGGTCTAAG	PND1.Batch1	Endothelial	Vas-Endo
PND1.Batch1.TGCTCCCGGCTT	PND1.Batch1	Mesenchyme	MyoFB-2
PND1.Batch1.CCTGCAACTCTT	PND1.Batch1	Mesenchyme	MatrixFB-1
PND1.Batch1.CGTTCCATCCTG	PND1.Batch1	Endothelial	Vas-Endo
PND1.Batch1.GAAGGTTTTACC	PND1.Batch1	Epithelial	AT1
PND1.Batch1.GCGCCGCCACAC	PND1.Batch1	Mesenchyme	MatrixFB-1
PND1.Batch1.TGTTTCTAATAT	PND1.Batch1	Mesenchyme	MatrixFB-1
PND1.Batch1.GACCTACCCCAC	PND1.Batch1	Mesenchyme	MatrixFB-1
PND1.Batch1.AGGTCAAGGACT	PND1.Batch1	Endothelial	Vas-Endo
PND1.Batch1.GAGAAGTTGAAC	PND1.Batch1	Contaminants	Contaminants (Immune+FB+)
PND1.Batch1.CTTTAACGAAGT	PND1.Batch1	Endothelial	Vas-Endo
PND1.Batch1.GCCGTATCGGCT	PND1.Batch1	Mesenchyme	MatrixFB-1
PND1.Batch1.ACGCTGGCGACC	PND1.Batch1	Mesenchyme	MatrixFB-1
PND1.Batch1.TCTGTGAAAAGG	PND1.Batch1	Mesenchyme	MatrixFB-1
PND1.Batch1.GAAAAACTGTAC	PND1.Batch1	Endothelial	Vas-Endo
PND1.Batch1.TTCCGTTGAGTC	PND1.Batch1	Endothelial	Vas-Endo
PND1.Batch1.TTCCCGAGCTTA	PND1.Batch1	Mesenchyme	MatrixFB-1
PND1.Batch1.GCCAATGATGTC	PND1.Batch1	Mesenchyme	Pericyte-1
PND1.Batch1.GCTCTTCCAGCN	PND1.Batch1	Endothelial	Vas-Endo
PND1.Batch1.AACGCGTACTGN	PND1.Batch1	Mesenchyme	MatrixFB-1
PND1.Batch1.TGAGAGAGGCGC	PND1.Batch1	Mesenchyme	MatrixFB-1
PND1.Batch1.CTACCAGGTAGG	PND1.Batch1	Mesenchyme	MatrixFB-1
PND1.Batch1.CACAAAGTGTAG	PND1.Batch1	Mesenchyme	MatrixFB-1
PND1.Batch1.AAACGTACAAGT	PND1.Batch1	Mesenchyme	Pericyte-2
PND1.Batch1.CCGGGCTAGCGG	PND1.Batch1	Mesenchyme	MatrixFB-1
PND1.Batch1.CGAGATGTTCTA	PND1.Batch1	Mesenchyme	MatrixFB-1
PND1.Batch1.GGAGTATCGAGA	PND1.Batch1	Endothelial	Vas-Endo
PND1.Batch1.GACTTAGGTTGG	PND1.Batch1	Epithelial	AT1
PND1.Batch1.CAGTGGGATATT	PND1.Batch1	Mesenchyme	MatrixFB-1
PND1.Batch1.CAAGTGAATCTT	PND1.Batch1	Endothelial	Vas-Endo
PND1.Batch1.AGTGAATTACCG	PND1.Batch1	Endothelial	Vas-Endo
PND1.Batch1.CTCGCTCGCGCA	PND1.Batch1	Mesenchyme	MatrixFB-1
PND1.Batch1.TCACCTTCAATN	PND1.Batch1	Endothelial	Vas-Endo
PND1.Batch1.CCAGCCATAGTG	PND1.Batch1	Mesenchyme	MatrixFB-1
PND1.Batch1.CCGCGCTTTGGN	PND1.Batch1	Immune	Macrophage
PND1.Batch1.GCGTTCCGCCAC	PND1.Batch1	Immune	Macrophage
PND1.Batch1.ATTCGACCAGTT	PND1.Batch1	Endothelial	Vas-Endo
PND1.Batch1.ATACCGTTCACA	PND1.Batch1	Immune	Macrophage
PND1.Batch1.CCCTTTGCTGGC	PND1.Batch1	Endothelial	Vas-Endo
PND1.Batch1.AATATCATACTT	PND1.Batch1	Epithelial	AT1
PND1.Batch1.ACGGAGAAATGC	PND1.Batch1	Mesenchyme	MatrixFB-1
PND1.Batch1.TGATTGCCCCCT	PND1.Batch1	Mesenchyme	MatrixFB-1
PND1.Batch1.GCCGTGCCAGCG	PND1.Batch1	Mesenchyme	MatrixFB-1
PND1.Batch1.TGAAAGGGAGTT	PND1.Batch1	Mesenchyme	MatrixFB-1
PND1.Batch1.TTCGACAAAGCA	PND1.Batch1	Endothelial	Vas-Endo
PND1.Batch1.ATCCCACACTGN	PND1.Batch1	Endothelial	Vas-Endo
PND1.Batch1.AAGCGGGGGCTA	PND1.Batch1	Mesenchyme	MatrixFB-1
PND1.Batch1.ACAATCAGCTAA	PND1.Batch1	Endothelial	Vas-Endo
PND1.Batch1.CGTCGTCCGCAG	PND1.Batch1	Endothelial	Vas-Endo
PND1.Batch1.CCAATAACGTCC	PND1.Batch1	Endothelial	Vas-Endo
PND1.Batch1.ATCGGAATTGAA	PND1.Batch1	Endothelial	Vas-Endo
PND1.Batch1.CAAATACCGGAT	PND1.Batch1	Immune	Macrophage
PND1.Batch1.TGACGACCCTCT	PND1.Batch1	Endothelial	Vas-Endo
PND1.Batch1.ACTAGCGGACAT	PND1.Batch1	Epithelial	AT2
PND1.Batch1.GTACAGTCTACG	PND1.Batch1	Endothelial	Vas-Endo
PND1.Batch1.TGTGATCATTCT	PND1.Batch1	Mesenchyme	MatrixFB-1
PND1.Batch1.CTAAGAACGCGT	PND1.Batch1	Mesenchyme	MatrixFB-1
PND1.Batch1.CAATTCTCCTCT	PND1.Batch1	Mesenchyme	MatrixFB-1
PND1.Batch1.AATAGACCGAGN	PND1.Batch1	Immune	Macrophage
PND1.Batch1.GCCCCACATAGC	PND1.Batch1	Mesenchyme	MatrixFB-1
PND1.Batch1.GAGAGAGCACAT	PND1.Batch1	Immune	Macrophage
PND1.Batch1.CCAACTGACATT	PND1.Batch1	Immune	Macrophage
PND1.Batch1.CATGGGACTTAA	PND1.Batch1	Mesenchyme	MatrixFB-1
PND1.Batch1.ACCATTGCCGTT	PND1.Batch1	Mesenchyme	MatrixFB-1
PND1.Batch1.CCCGATCATCTC	PND1.Batch1	Endothelial	Vas-Endo
PND1.Batch1.TCCAGGTCGAGT	PND1.Batch1	Mesenchyme	Pericyte-2
PND1.Batch1.GGGGAAGTCTAT	PND1.Batch1	Mesenchyme	MatrixFB-1
PND1.Batch1.GCGAATAACTCT	PND1.Batch1	Mesenchyme	Smooth Muscle
PND1.Batch1.GGCCCCGGCTAA	PND1.Batch1	Mesenchyme	MatrixFB-1
PND1.Batch1.GATGAGCCATAG	PND1.Batch1	Immune	Macrophage
PND1.Batch1.GTAAAGGGTGGC	PND1.Batch1	Mesenchyme	MatrixFB-1
PND1.Batch1.AAGCACTATTCC	PND1.Batch1	Endothelial	Vas-Endo
PND1.Batch1.CAGGTCTGTTTA	PND1.Batch1	Endothelial	Vas-Endo
PND1.Batch1.CAGCTTGTTTCT	PND1.Batch1	Mesenchyme	MatrixFB-1
PND1.Batch1.CAGATTGCCCAA	PND1.Batch1	Mesenchyme	MatrixFB-1
PND1.Batch1.CTGATGGGCAGC	PND1.Batch1	Endothelial	Vas-Endo
PND1.Batch1.CTTAACCCCACC	PND1.Batch1	Epithelial	AT1
PND1.Batch1.ATAACTGTTACC	PND1.Batch1	Mesenchyme	MatrixFB-1
PND1.Batch1.AAAGGATGCGCT	PND1.Batch1	Immune	Macrophage
PND1.Batch1.TCTATTGTCTAT	PND1.Batch1	Epithelial	AT2
PND1.Batch1.GTTTTTATAGCN	PND1.Batch1	Mesenchyme	MatrixFB-1
PND1.Batch1.TTACAGATCTAT	PND1.Batch1	Mesenchyme	MyoFB-2
PND1.Batch1.CCAAACGTCAGT	PND1.Batch1	Mesenchyme	MatrixFB-1
PND1.Batch1.GTTCGTCCCAGT	PND1.Batch1	Mesenchyme	MatrixFB-1
PND1.Batch1.ATCACTGACCTG	PND1.Batch1	Mesenchyme	Smooth Muscle
PND1.Batch1.CTCTATTCCGAC	PND1.Batch1	Endothelial	Vas-Endo
PND1.Batch1.CGGACAGTAGGT	PND1.Batch1	Mesenchyme	MatrixFB-1
PND1.Batch1.ATGGATTTTGCG	PND1.Batch1	Endothelial	Vas-Endo
PND1.Batch1.GGGGTTGAAGGT	PND1.Batch1	Endothelial	Vas-Endo
PND1.Batch1.CATCATTACGGG	PND1.Batch1	Mesenchyme	MatrixFB-1
PND1.Batch1.CTCATCTCTTGG	PND1.Batch1	Mesenchyme	MatrixFB-2
PND1.Batch1.GAACTGTATGGC	PND1.Batch1	Epithelial	AT2
PND1.Batch1.GTCTATAAGCTA	PND1.Batch1	Epithelial	AT2
PND1.Batch1.AGAGAGCGTTAG	PND1.Batch1	Mesenchyme	MatrixFB-2
PND1.Batch1.TCGCTCCCACTA	PND1.Batch1	Endothelial	Vas-Endo
PND1.Batch1.GGAAGTAAACTC	PND1.Batch1	Endothelial	Vas-Endo
PND1.Batch1.CAGCGTCGGACT	PND1.Batch1	Endothelial	Vas-Endo
PND1.Batch1.TTATGTTCCGAT	PND1.Batch1	Mesenchyme	MatrixFB-1
PND1.Batch1.CCCATCCGGAAG	PND1.Batch1	Endothelial	Vas-Endo
PND1.Batch1.AGAAAACGTATT	PND1.Batch1	Mesenchyme	MatrixFB-1
PND1.Batch1.ACAATGCGAGTA	PND1.Batch1	Mesenchyme	MatrixFB-1
PND1.Batch1.AACTCAGGTACA	PND1.Batch1	Mesenchyme	MatrixFB-1
PND1.Batch1.CAGTGTAGCCTT	PND1.Batch1	Mesenchyme	MatrixFB-1
PND1.Batch1.CCAGGTCTTTCT	PND1.Batch1	Epithelial	AT2
PND1.Batch1.TCAGCGTCACCA	PND1.Batch1	Mesenchyme	MatrixFB-1
PND1.Batch1.ATGTGTCGCTAC	PND1.Batch1	Immune	Macrophage
PND1.Batch1.ACAACAAGGAAC	PND1.Batch1	Mesenchyme	MatrixFB-2
PND1.Batch1.GAAGATAATGCG	PND1.Batch1	Mesenchyme	MatrixFB-1
PND1.Batch1.TCTAGGTCGCTT	PND1.Batch1	Mesenchyme	MatrixFB-1
PND1.Batch1.TAACCTGGCCCC	PND1.Batch1	Immune	Macrophage
PND1.Batch1.TGTGTGCCTCGN	PND1.Batch1	Epithelial	AT2
PND1.Batch1.CCCCTCCTGGCA	PND1.Batch1	Mesenchyme	MatrixFB-1
PND1.Batch1.CGTCGATGAAAT	PND1.Batch1	Mesenchyme	MatrixFB-1
PND1.Batch1.TCTCATTTAGAT	PND1.Batch1	Immune	T Lymphocyte
PND1.Batch1.CTCTATTCCAGN	PND1.Batch1	Contaminants	Contaminants (Endo+FB+)
PND1.Batch1.CCTTCCTTTCAA	PND1.Batch1	Mesenchyme	MatrixFB-2
PND1.Batch1.GATTGTATTAAG	PND1.Batch1	Mesenchyme	MyoFB-2
PND1.Batch1.ATTTTTCTAAAC	PND1.Batch1	Mesenchyme	Smooth Muscle
PND1.Batch1.ACCCGGGGAACA	PND1.Batch1	Mesenchyme	MatrixFB-1
PND1.Batch1.AACCCTCCTGCT	PND1.Batch1	Epithelial	AT1
PND1.Batch1.CGTTCCTACTGG	PND1.Batch1	Endothelial	Vas-Endo
PND1.Batch1.CGAACTCACGAG	PND1.Batch1	Endothelial	Vas-Endo
PND1.Batch1.TAACGGACGGGA	PND1.Batch1	Epithelial	AT1
PND1.Batch1.GCTTTGATCTCC	PND1.Batch1	Endothelial	Vas-Endo
PND1.Batch1.CACTACCAGTCN	PND1.Batch1	Mesenchyme	MatrixFB-1
PND1.Batch1.CCTATCTTTATA	PND1.Batch1	Endothelial	Vas-Endo
PND1.Batch1.CAGTGAATAACT	PND1.Batch1	Endothelial	Vas-Endo
PND1.Batch1.CAGTGAATAATT	PND1.Batch1	Immune	Macrophage
PND1.Batch1.AGTCTTCTTTTA	PND1.Batch1	Mesenchyme	MatrixFB-1
PND1.Batch1.TACTCCGACTCT	PND1.Batch1	Mesenchyme	MatrixFB-1
PND1.Batch1.ATATGGTCCAGT	PND1.Batch1	Mesenchyme	MatrixFB-1
PND1.Batch1.GCGTGTCCATAG	PND1.Batch1	Mesenchyme	MatrixFB-1
PND1.Batch1.ATTTAGAGTTCG	PND1.Batch1	Endothelial	Vas-Endo
PND1.Batch1.CTTTGGCATTGA	PND1.Batch1	Immune	B Lymphocyte
PND1.Batch1.GAACCGTCCAAC	PND1.Batch1	Contaminants	Contaminants (Endo+Epi+)
PND1.Batch1.CTAAGAGAGCAC	PND1.Batch1	Mesenchyme	MatrixFB-1
PND1.Batch1.TAGATTATGGCT	PND1.Batch1	Mesenchyme	MatrixFB-1
PND1.Batch1.CTTCAGCCACCT	PND1.Batch1	Mesenchyme	MatrixFB-1
PND1.Batch1.CTCCTTCGCGTN	PND1.Batch1	Mesenchyme	MatrixFB-1
PND1.Batch1.CGCCGTATACGN	PND1.Batch1	Mesenchyme	MatrixFB-1
PND1.Batch1.TTGGTGATCGTT	PND1.Batch1	Endothelial	Vas-Endo
PND1.Batch1.CGAATCGCTCGT	PND1.Batch1	Mesenchyme	MatrixFB-1
PND1.Batch1.CTGATCCAGACT	PND1.Batch1	Mesenchyme	MatrixFB-1
PND1.Batch1.AACCCCGCAAAC	PND1.Batch1	Endothelial	Vas-Endo
PND1.Batch1.GCGCGATCAGAC	PND1.Batch1	Mesenchyme	MyoFB-1
PND1.Batch1.AGGAAGGTCCAG	PND1.Batch1	Mesenchyme	MatrixFB-2
PND1.Batch1.TTGCCGCATCAT	PND1.Batch1	Endothelial	Vas-Endo
PND1.Batch1.TTGAAAAAGAGG	PND1.Batch1	Immune	Macrophage
PND1.Batch1.CCCATCTGCCAC	PND1.Batch1	Mesenchyme	MatrixFB-1
PND1.Batch1.CGCCGTTAAATT	PND1.Batch1	Mesenchyme	MatrixFB-1
PND1.Batch1.ATCCATGCAGAC	PND1.Batch1	Mesenchyme	MatrixFB-1
PND1.Batch1.TGTGATGGGACN	PND1.Batch1	Endothelial	Vas-Endo
PND1.Batch1.CCTCAGAGCTTA	PND1.Batch1	Epithelial	AT2
PND1.Batch1.CTGTTCCTGTTT	PND1.Batch1	Endothelial	Vas-Endo
PND1.Batch1.GGCCCAAAAGAA	PND1.Batch1	Epithelial	AT2
PND1.Batch1.TACGATGTTCAN	PND1.Batch1	Mesenchyme	Pericyte-2
PND1.Batch1.CGGGTGCTACCC	PND1.Batch1	Mesenchyme	MatrixFB-1
PND1.Batch1.ATTCACGCTGAT	PND1.Batch1	Epithelial	AT1/AT2
PND1.Batch1.CAAGCGCGAAAC	PND1.Batch1	Mesenchyme	MyoFB-2
PND1.Batch1.ATACATATAAGT	PND1.Batch1	Endothelial	Vas-Endo
PND1.Batch1.AGGAAGGTCTCC	PND1.Batch1	Endothelial	Vas-Endo
PND1.Batch1.TTGCGTGAAACC	PND1.Batch1	Mesenchyme	MatrixFB-1
PND1.Batch1.TGCCTGTGCCGG	PND1.Batch1	Mesenchyme	Smooth Muscle
PND1.Batch1.ATGGCTCGCTCC	PND1.Batch1	Mesenchyme	MatrixFB-1
PND1.Batch1.CACGGAATCGTN	PND1.Batch1	Endothelial	Vas-Endo
PND1.Batch1.TTGTGGAAGGTC	PND1.Batch1	Mesenchyme	MatrixFB-1
PND1.Batch1.TAGAGCCCGTCA	PND1.Batch1	Endothelial	Vas-Endo
PND1.Batch1.GAATAGTGAATA	PND1.Batch1	Epithelial	AT2
PND1.Batch1.CGTCTGCAGATN	PND1.Batch1	Endothelial	Vas-Endo
PND1.Batch1.GACCACGGAGCG	PND1.Batch1	Mesenchyme	MatrixFB-1
PND1.Batch1.GTACAACTGGTT	PND1.Batch1	Mesenchyme	MatrixFB-1
PND1.Batch1.AACACAATGGGA	PND1.Batch1	Mesenchyme	MatrixFB-1
PND1.Batch1.AATGCTAGTTTG	PND1.Batch1	Endothelial	Vas-Endo
PND1.Batch1.ATTAACCACTTG	PND1.Batch1	Mesenchyme	MatrixFB-1
PND1.Batch1.TTTATCCCAGGG	PND1.Batch1	Endothelial	Vas-Endo
PND1.Batch1.GTGTTCGGACAC	PND1.Batch1	Epithelial	AT1/AT2
PND1.Batch1.CAAGTTGCATAG	PND1.Batch1	Mesenchyme	MatrixFB-1
PND1.Batch1.GACTTTCGTGGG	PND1.Batch1	Mesenchyme	MatrixFB-1
PND1.Batch1.AACACGTCCTTT	PND1.Batch1	Mesenchyme	MatrixFB-1
PND1.Batch1.AAGTTACGGTGA	PND1.Batch1	Mesenchyme	MatrixFB-1
PND1.Batch1.CACCCGAGTGTT	PND1.Batch1	Mesenchyme	MatrixFB-1
PND1.Batch1.GTTTGCCCAGTA	PND1.Batch1	Endothelial	Vas-Endo
PND1.Batch1.ACGTTCTCGAGN	PND1.Batch1	Epithelial	AT2
PND1.Batch1.ACCGCCACGAAN	PND1.Batch1	Mesenchyme	Pericyte-1
PND1.Batch1.ACCGCCACGATA	PND1.Batch1	Mesenchyme	Pericyte-1
PND1.Batch1.CCAACCTCCCGT	PND1.Batch1	Endothelial	Vas-Endo
PND1.Batch1.CTTCTCGTATCG	PND1.Batch1	Mesenchyme	MatrixFB-1
PND1.Batch1.CAAAGCTACCAG	PND1.Batch1	Mesenchyme	MatrixFB-1
PND1.Batch1.GTATAAATCGGT	PND1.Batch1	Mesenchyme	MatrixFB-1
PND1.Batch1.TACTAGAATACG	PND1.Batch1	Mesenchyme	MatrixFB-1
PND1.Batch1.ATTTCAAACGTT	PND1.Batch1	Mesenchyme	MatrixFB-1
PND1.Batch1.GAGGCCCTGTAC	PND1.Batch1	Endothelial	Vas-Endo
PND1.Batch1.CACAACGCTAAN	PND1.Batch1	Mesenchyme	Smooth Muscle
PND1.Batch1.TACTGGCGGACG	PND1.Batch1	Mesenchyme	MatrixFB-1
PND1.Batch1.AAGCGGCTCGTG	PND1.Batch1	Epithelial	AT1
PND1.Batch1.GCTGATCAGAAT	PND1.Batch1	Mesenchyme	Pericyte-2
PND1.Batch1.TACGGAAACAAG	PND1.Batch1	Endothelial	Vas-Endo
PND1.Batch1.GGAACTGATCAC	PND1.Batch1	Mesenchyme	Smooth Muscle
PND1.Batch1.TTTGCCACGTTG	PND1.Batch1	Contaminants	Contaminants (Endo+FB+)
PND1.Batch1.AAAGCACGTCGC	PND1.Batch1	Epithelial	AT1/AT2
PND1.Batch1.GACTTCTCTCCA	PND1.Batch1	Mesenchyme	MyoFB-2
PND1.Batch1.CAAGGAACGTCC	PND1.Batch1	Mesenchyme	MatrixFB-1
PND1.Batch1.ACCCTTCATATT	PND1.Batch1	Endothelial	Vas-Endo
PND1.Batch1.ACCCTAAATCTG	PND1.Batch1	Endothelial	Vas-Endo
PND1.Batch1.TCGCATGGGGGT	PND1.Batch1	Mesenchyme	Pericyte-1
PND1.Batch1.AGGCCGCGCTCA	PND1.Batch1	Mesenchyme	MatrixFB-1
PND1.Batch1.TCGACATCTTGG	PND1.Batch1	Mesenchyme	MatrixFB-1
PND1.Batch1.TCAACACAATGN	PND1.Batch1	Contaminants	Contaminants (Endo+FB+)
PND1.Batch1.TGCGATAGCACC	PND1.Batch1	Mesenchyme	MatrixFB-1
PND1.Batch1.TAGCGCTTTCGT	PND1.Batch1	Endothelial	Vas-Endo
PND1.Batch1.GGATATGGGCGA	PND1.Batch1	Endothelial	Vas-Endo
PND1.Batch1.TAGGTTAGCGCA	PND1.Batch1	Epithelial	AT1/AT2
PND1.Batch1.GATCAGGCATTG	PND1.Batch1	Mesenchyme	MatrixFB-1
PND1.Batch1.TAGTCCGCCCCG	PND1.Batch1	Mesenchyme	MatrixFB-1
PND1.Batch1.CTGCGTTCCGGN	PND1.Batch1	Mesenchyme	MatrixFB-1
PND1.Batch1.ACCACACCCGTG	PND1.Batch1	Immune	Proliferative Lymphocyte
PND1.Batch1.GGAAATCCGGCA	PND1.Batch1	Mesenchyme	Pericyte-2
PND1.Batch1.CCACATTTCTAC	PND1.Batch1	Mesenchyme	MatrixFB-1
PND1.Batch1.CCCCGCGTCCAA	PND1.Batch1	Mesenchyme	MatrixFB-1
PND1.Batch1.ACTGGGCGGCTT	PND1.Batch1	Mesenchyme	MatrixFB-2
PND1.Batch1.ATACAGGAATAG	PND1.Batch1	Endothelial	Vas-Endo
PND1.Batch1.CTTTCGTTCTCG	PND1.Batch1	Mesenchyme	MatrixFB-1
PND1.Batch1.GCGCTCTACTAT	PND1.Batch1	Epithelial	AT1
PND1.Batch1.ATCGCTCCATAT	PND1.Batch1	Endothelial	Vas-Endo
PND1.Batch1.CGGCTCAACGCT	PND1.Batch1	Mesenchyme	MyoFB-1
PND1.Batch1.AAAACCCTCTCG	PND1.Batch1	Mesenchyme	MyoFB-2
PND1.Batch1.ATGAACCCCTCT	PND1.Batch1	Mesenchyme	MatrixFB-1
PND1.Batch1.AAACCAGGTTGG	PND1.Batch1	Endothelial	Vas-Endo
PND1.Batch1.CAAGTTTTGTGN	PND1.Batch1	Mesenchyme	MatrixFB-1
PND1.Batch1.CGGTCCGTCTCC	PND1.Batch1	Mesenchyme	MatrixFB-1
PND1.Batch1.TACCGTAGTGTT	PND1.Batch1	Endothelial	Vas-Endo
PND1.Batch1.AACTGTTTTACG	PND1.Batch1	Endothelial	Vas-Endo
PND1.Batch1.CTCGGAAGAGAC	PND1.Batch1	Mesenchyme	MatrixFB-1
PND1.Batch1.ACAAGAATTGAA	PND1.Batch1	Contaminants	Contaminants (Endo+FB+)
PND1.Batch1.GCTTCTGGAGTT	PND1.Batch1	Mesenchyme	Pericyte-2
PND1.Batch1.AAGGGGCCAGTC	PND1.Batch1	Mesenchyme	MatrixFB-1
PND1.Batch1.TTGACGGCGTAN	PND1.Batch1	Mesenchyme	MatrixFB-2
PND1.Batch1.CGCGACATAGCN	PND1.Batch1	Mesenchyme	MatrixFB-1
PND1.Batch1.TTACTAACCTAC	PND1.Batch1	Immune	Macrophage
PND1.Batch1.CTAAGCAGCGGC	PND1.Batch1	Mesenchyme	MatrixFB-2
PND1.Batch1.CCCTCATAGGGT	PND1.Batch1	Mesenchyme	MatrixFB-1
PND1.Batch1.GAGGTAGGACAG	PND1.Batch1	Contaminants	Contaminants (Endo+Epi+)
PND1.Batch1.CGTTGTTTTGCC	PND1.Batch1	Endothelial	Vas-Endo
PND1.Batch1.CATTGTACCAGG	PND1.Batch1	Endothelial	Vas-Endo
PND1.Batch1.GAGTTCGTGAGA	PND1.Batch1	Endothelial	Vas-Endo
PND1.Batch1.AGCTTTTATTCC	PND1.Batch1	Mesenchyme	MyoFB-2
PND1.Batch1.TGACCGGTATTA	PND1.Batch1	Endothelial	Vas-Endo
PND1.Batch1.CTCCGGAAAGGN	PND1.Batch1	Mesenchyme	MatrixFB-1
PND1.Batch1.TACAACCTCCGC	PND1.Batch1	Epithelial	AT1
PND1.Batch1.TAATTGCCATTC	PND1.Batch1	Endothelial	Vas-Endo
PND1.Batch1.CCAGTTGTTCCA	PND1.Batch1	Mesenchyme	MatrixFB-1
PND1.Batch1.ATGTTATCCGCA	PND1.Batch1	Endothelial	Vas-Endo
PND1.Batch1.TGAGAACGCGCT	PND1.Batch1	Mesenchyme	MatrixFB-1
PND1.Batch1.GTTCGGGCAAAA	PND1.Batch1	Epithelial	AT1/AT2
PND1.Batch1.ACAATCGCAGAG	PND1.Batch1	Mesenchyme	MatrixFB-1
PND1.Batch1.TAGGCATTTGAC	PND1.Batch1	Mesenchyme	MyoFB-2
PND1.Batch1.ATGAGTCTACTA	PND1.Batch1	Mesenchyme	MatrixFB-2
PND1.Batch1.AACTCGCTCAAC	PND1.Batch1	Endothelial	Vas-Endo
PND1.Batch1.AAAGCTGGACAC	PND1.Batch1	Endothelial	Vas-Endo
PND1.Batch1.GACCGCATAAAT	PND1.Batch1	Mesenchyme	MatrixFB-1
PND1.Batch1.CCCCCTTGGTAT	PND1.Batch1	Mesenchyme	Pericyte-2
PND1.Batch1.TTGACACGGTTA	PND1.Batch1	Mesenchyme	MatrixFB-1
PND1.Batch1.CGCTAAACGCAG	PND1.Batch1	Endothelial	Lym-Endo
PND1.Batch1.TTTATTGAACCT	PND1.Batch1	Epithelial	AT2
PND1.Batch1.TTACACCGTCGC	PND1.Batch1	Mesenchyme	MatrixFB-1
PND1.Batch1.TTCGCGCGTTGC	PND1.Batch1	Endothelial	Vas-Endo
PND1.Batch1.TGAGGTTGCGTC	PND1.Batch1	Mesenchyme	MatrixFB-1
PND1.Batch1.AGTGTTATGAAN	PND1.Batch1	Endothelial	Vas-Endo
PND1.Batch1.AGTTGGAGAAGG	PND1.Batch1	Mesenchyme	Pericyte-2
PND1.Batch1.AGACCACGAAAT	PND1.Batch1	Endothelial	Vas-Endo
PND1.Batch1.ACCTCGATCCAT	PND1.Batch1	Endothelial	Vas-Endo
PND1.Batch1.TCTTATCCTGAT	PND1.Batch1	Mesenchyme	MatrixFB-1
PND1.Batch1.GTCGAGTAGTTC	PND1.Batch1	Epithelial	AT1
PND1.Batch1.CGCAGAATCTTT	PND1.Batch1	Endothelial	Vas-Endo
PND1.Batch1.ATTATCAGGCCG	PND1.Batch1	Mesenchyme	MatrixFB-2
PND1.Batch1.ACGAAGCGCCAC	PND1.Batch1	Endothelial	Vas-Endo
PND1.Batch1.TCCGTAGTCGTG	PND1.Batch1	Mesenchyme	MyoFB-1
PND1.Batch1.GTCTTAGATGCG	PND1.Batch1	Mesenchyme	MyoFB-1
PND1.Batch1.CTCCAGTCACAC	PND1.Batch1	Epithelial	AT1/AT2
PND1.Batch1.CGAGACCGCTGA	PND1.Batch1	Epithelial	AT2
PND1.Batch1.GACCGAGCATAC	PND1.Batch1	Endothelial	Vas-Endo
PND1.Batch1.TTCCCGGCCATC	PND1.Batch1	Endothelial	Vas-Endo
PND1.Batch1.TGCACGTTTCCA	PND1.Batch1	Mesenchyme	MatrixFB-1
PND1.Batch1.AAGGCTTTGGCN	PND1.Batch1	Contaminants	Contaminants (Immune+FB+)
PND1.Batch1.AAGACGGATTTC	PND1.Batch1	Immune	B Lymphocyte
PND1.Batch1.CCCAAGCGGCTC	PND1.Batch1	Mesenchyme	MatrixFB-1
PND1.Batch1.GACAGTGTGCGA	PND1.Batch1	Endothelial	Vas-Endo
PND1.Batch1.ACCACTGTTCAC	PND1.Batch1	Epithelial	AT1
PND1.Batch1.CCCGTACTACAG	PND1.Batch1	Mesenchyme	MatrixFB-2
PND1.Batch1.CTGAGCAGTTCG	PND1.Batch1	Endothelial	Vas-Endo
PND1.Batch1.AAAATGCACCCG	PND1.Batch1	Mesenchyme	MatrixFB-1
PND1.Batch1.CGCACGTAACCA	PND1.Batch1	Mesenchyme	MatrixFB-1
PND1.Batch1.ATAAGACCAACA	PND1.Batch1	Mesenchyme	MatrixFB-1
PND1.Batch1.CACCGTGTCAAT	PND1.Batch1	Immune	Macrophage
PND1.Batch1.GTTGGGAATCTC	PND1.Batch1	Contaminants	Contaminants (Endo+Epi+)
PND1.Batch1.AATGAATTAGCC	PND1.Batch1	Mesenchyme	MatrixFB-1
PND1.Batch1.CTGGCGATGGCC	PND1.Batch1	Mesenchyme	MatrixFB-1
PND1.Batch1.CGCGACATCATC	PND1.Batch1	Endothelial	Vas-Endo
PND1.Batch1.AGGATGAGCTGN	PND1.Batch1	Mesenchyme	MatrixFB-1
PND1.Batch1.CAGCTTATTATC	PND1.Batch1	Mesenchyme	Pericyte-2
PND1.Batch1.TACATCAACGTG	PND1.Batch1	Epithelial	AT2
PND1.Batch1.TGCGCCGACCCA	PND1.Batch1	Immune	Basophils
PND1.Batch1.AACCCAAATACC	PND1.Batch1	Contaminants	Contaminants (Endo+Epi+)
PND1.Batch1.CGCTTATCCTAT	PND1.Batch1	Epithelial	AT1/AT2
PND1.Batch1.GAGGAAGTATAA	PND1.Batch1	Epithelial	AT1/AT2
PND1.Batch1.ACACACCGTTTT	PND1.Batch1	Epithelial	AT2
PND1.Batch1.CTTCCCCGACGA	PND1.Batch1	Immune	Macrophage
PND1.Batch1.CCCTGATCGCCT	PND1.Batch1	Mesenchyme	MatrixFB-1
PND1.Batch1.AGGCGTGTGCAG	PND1.Batch1	Mesenchyme	MatrixFB-1
PND1.Batch1.CGCAGCTTTCAC	PND1.Batch1	Immune	Macrophage
PND1.Batch1.GAGGCCTTGTGG	PND1.Batch1	Epithelial	AT2
PND1.Batch1.CGCATCGTTACT	PND1.Batch1	Epithelial	AT2
PND1.Batch1.TTGCTAGATGGT	PND1.Batch1	Mesenchyme	MatrixFB-1
PND1.Batch1.CGTTTAGTACCC	PND1.Batch1	Endothelial	Vas-Endo
PND1.Batch1.GCTTGCTTATGC	PND1.Batch1	Immune	Basophils
PND1.Batch1.ATACGAGAATCC	PND1.Batch1	Mesenchyme	MatrixFB-1
PND1.Batch1.CCACAGATAAGC	PND1.Batch1	Endothelial	Vas-Endo
PND1.Batch1.CAGTCTAGTTAT	PND1.Batch1	Mesenchyme	Pericyte-2
PND1.Batch1.AATAGGCCATGC	PND1.Batch1	Epithelial	AT1
PND1.Batch1.TAACCAATAGTG	PND1.Batch1	Endothelial	Vas-Endo
PND1.Batch1.AGTCCCCGATGG	PND1.Batch1	Immune	Proliferative Lymphocyte
PND1.Batch1.AAAAGGGCCCTT	PND1.Batch1	Mesenchyme	MatrixFB-1
PND1.Batch1.CATAACTGGGAC	PND1.Batch1	Contaminants	Contaminants (Endo+Epi+)
PND1.Batch1.GCATTGAAGGCC	PND1.Batch1	Mesenchyme	MatrixFB-1
PND1.Batch1.CCGTGGTTTATT	PND1.Batch1	Mesenchyme	MatrixFB-1
PND1.Batch1.TCCCAGCAGCCC	PND1.Batch1	Endothelial	Vas-Endo
PND1.Batch1.TCATCTTGAACG	PND1.Batch1	Epithelial	AT1/AT2
PND1.Batch1.ACGCCTAAGGGG	PND1.Batch1	Epithelial	Club
PND1.Batch1.CCTTGCGACGGT	PND1.Batch1	Epithelial	AT2
PND1.Batch1.GTTTTCTTCGTT	PND1.Batch1	Mesenchyme	MyoFB-2
PND1.Batch1.TCCTGTTCATCG	PND1.Batch1	Mesenchyme	MatrixFB-1
PND1.Batch1.CGCATTCCCATA	PND1.Batch1	Mesenchyme	MatrixFB-1
PND1.Batch1.CCGTGACCACCA	PND1.Batch1	Mesenchyme	MatrixFB-1
PND1.Batch1.GGTGACCCAGGG	PND1.Batch1	Mesenchyme	MyoFB-2
PND1.Batch1.TCGCGTCCTGAT	PND1.Batch1	Epithelial	AT2
PND1.Batch1.CGTCCATCAGAN	PND1.Batch1	Endothelial	Vas-Endo
PND1.Batch1.ACTTACGTACCC	PND1.Batch1	Endothelial	Vas-Endo
PND1.Batch1.GCCGGAGACCTT	PND1.Batch1	Mesenchyme	MatrixFB-1
PND1.Batch1.ACTCTACAATTT	PND1.Batch1	Immune	Macrophage
PND1.Batch1.ACTTACCCGTCA	PND1.Batch1	Epithelial	AT2
PND1.Batch1.CCTGCATCCGTN	PND1.Batch1	Epithelial	AT2
PND1.Batch1.GGGTACCCCCTT	PND1.Batch1	Endothelial	Vas-Endo
PND1.Batch1.TCGCGTATGCCA	PND1.Batch1	Mesenchyme	MatrixFB-1
PND1.Batch1.CGTCGTATCCGC	PND1.Batch1	Mesenchyme	MatrixFB-1
PND1.Batch1.ATCCGGACTAGG	PND1.Batch1	Immune	Macrophage
PND1.Batch1.GTCGGGGTCACT	PND1.Batch1	Endothelial	Vas-Endo
PND1.Batch1.TATCTTTAGACT	PND1.Batch1	Mesenchyme	Pericyte-2
PND1.Batch1.TTATTGATGGAN	PND1.Batch1	Mesenchyme	MyoFB-1
PND1.Batch1.CGAGCGGATATC	PND1.Batch1	Immune	Proliferative Lymphocyte
PND1.Batch1.TACACGGAAGTG	PND1.Batch1	Epithelial	AT2
PND1.Batch1.ACAACCTAGATA	PND1.Batch1	Immune	Macrophage
PND1.Batch1.CAAGGCAGCCCC	PND1.Batch1	Mesenchyme	MatrixFB-1
PND1.Batch1.CCCAATGGACGA	PND1.Batch1	Immune	Macrophage
PND1.Batch1.TCACCGCGAAGN	PND1.Batch1	Contaminants	Contaminants (Immune+FB+)
PND1.Batch1.AATTAAGAGGTT	PND1.Batch1	Epithelial	AT1
PND1.Batch1.TTGACGGACGCC	PND1.Batch1	Epithelial	AT2
PND1.Batch1.AGTTGGAGGGAT	PND1.Batch1	Epithelial	AT2
PND1.Batch1.CACAATTTGTCA	PND1.Batch1	Mesenchyme	MyoFB-1
PND1.Batch1.AAGAATCTGATN	PND1.Batch1	Mesenchyme	MatrixFB-1
PND1.Batch1.GGCCATTAGGAG	PND1.Batch1	Mesenchyme	MatrixFB-1
PND1.Batch1.TGTTAGATGATA	PND1.Batch1	Mesenchyme	MatrixFB-2
PND1.Batch1.GCTATTGGGAGT	PND1.Batch1	Endothelial	Vas-Endo
PND1.Batch1.CAAAGGAGGGAT	PND1.Batch1	Contaminants	Contaminants (Endo+Epi+)
PND1.Batch1.GTCAGAGTCCAC	PND1.Batch1	Mesenchyme	MatrixFB-1
PND1.Batch1.CCTGAATACATA	PND1.Batch1	Epithelial	AT2
PND1.Batch1.GGACAATTCACC	PND1.Batch1	Mesenchyme	MatrixFB-1
PND1.Batch1.AGTGAAGAAGTG	PND1.Batch1	Endothelial	Vas-Endo
PND1.Batch1.AGCAGGATACTG	PND1.Batch1	Mesenchyme	MatrixFB-1
PND1.Batch1.GAGTCTAGGGAT	PND1.Batch1	Endothelial	Vas-Endo
PND1.Batch1.TGCGGTTCTTTA	PND1.Batch1	Mesenchyme	MyoFB-2
PND1.Batch1.CATAATGCCCCG	PND1.Batch1	Mesenchyme	MatrixFB-2
PND1.Batch1.TTTCCAGAGAAC	PND1.Batch1	Mesenchyme	MatrixFB-1
PND1.Batch1.CCCCTAGTAGGA	PND1.Batch1	Mesenchyme	MatrixFB-1
PND1.Batch1.AAGTAGCTAATC	PND1.Batch1	Mesenchyme	MyoFB-1
PND1.Batch1.GACCGGCTACCC	PND1.Batch1	Contaminants	Contaminants (Endo+Epi+)
PND1.Batch1.TGTTGAATCCCG	PND1.Batch1	Immune	B Lymphocyte
PND1.Batch1.CGGTTAACTCTC	PND1.Batch1	Mesenchyme	MatrixFB-1
PND1.Batch1.ACCTCATATCTG	PND1.Batch1	Mesenchyme	MatrixFB-1
PND1.Batch1.GGTATGGGACTN	PND1.Batch1	Epithelial	AT2
PND1.Batch1.GTCTTACCCTCG	PND1.Batch1	Endothelial	Vas-Endo
PND1.Batch1.AAGCAACCATTT	PND1.Batch1	Immune	B Lymphocyte
PND1.Batch1.ATAACCCGCGTT	PND1.Batch1	Mesenchyme	MatrixFB-1
PND1.Batch1.ACTGGAAATTTC	PND1.Batch1	Mesenchyme	MatrixFB-1
PND1.Batch1.GACCACTATCAT	PND1.Batch1	Mesenchyme	MatrixFB-1
PND1.Batch1.AAATGAATAGAC	PND1.Batch1	Mesenchyme	MatrixFB-1
PND1.Batch1.CGCAACAATTCT	PND1.Batch1	Endothelial	Vas-Endo
PND1.Batch1.AGATTATTTCCN	PND1.Batch1	Contaminants	Contaminants (Endo+Epi+)
PND1.Batch1.ATTACTTGCCCC	PND1.Batch1	Mesenchyme	MatrixFB-1
PND1.Batch1.CAAGGTGTGGAA	PND1.Batch1	Endothelial	Vas-Endo
PND1.Batch1.ATGGCACTGGTG	PND1.Batch1	Mesenchyme	Smooth Muscle
PND1.Batch1.ATTTGTTCCCCG	PND1.Batch1	Mesenchyme	MatrixFB-1
PND1.Batch1.ATTCAGATCGAT	PND1.Batch1	Mesenchyme	MatrixFB-1
PND1.Batch1.TGCCCCGTTCAT	PND1.Batch1	Mesenchyme	MatrixFB-1
PND1.Batch1.CCGCCACTCGGA	PND1.Batch1	Immune	Macrophage
PND1.Batch1.GACCTACACTAT	PND1.Batch1	Mesenchyme	MatrixFB-1
PND1.Batch1.GCTATGACTTGG	PND1.Batch1	Mesenchyme	MatrixFB-1
PND1.Batch1.TGATTATCTAGG	PND1.Batch1	Mesenchyme	MyoFB-2
PND1.Batch1.TCTATTCCTAGT	PND1.Batch1	Mesenchyme	MatrixFB-1
PND1.Batch1.TACATGGTCGTN	PND1.Batch1	Epithelial	AT1/AT2
PND1.Batch1.CGCTCGTTCTGA	PND1.Batch1	Mesenchyme	Pericyte-2
PND1.Batch1.CTGATAACAAGN	PND1.Batch1	Mesenchyme	MatrixFB-1
PND1.Batch1.CCTTTAACAACT	PND1.Batch1	Mesenchyme	MatrixFB-1
PND1.Batch1.ACGGGGCTTCGG	PND1.Batch1	Mesenchyme	MatrixFB-2
PND1.Batch1.ATGTTCCTTATT	PND1.Batch1	Mesenchyme	MatrixFB-1
PND1.Batch1.GCATAAAAAGAC	PND1.Batch1	Mesenchyme	MatrixFB-1
PND1.Batch1.GGAGGTTCCCTA	PND1.Batch1	Mesenchyme	MatrixFB-1
PND1.Batch1.GGGCGCCAGCGT	PND1.Batch1	Mesenchyme	MatrixFB-1
PND1.Batch1.ACCCGTACTAAA	PND1.Batch1	Mesenchyme	MatrixFB-2
PND1.Batch1.GGATCCGACGTC	PND1.Batch1	Endothelial	Vas-Endo
PND1.Batch1.AACGTCAGGACC	PND1.Batch1	Endothelial	Vas-Endo
PND1.Batch1.GGTCTGGTATGG	PND1.Batch1	Endothelial	Vas-Endo
PND1.Batch1.TTAGACTTACGC	PND1.Batch1	Mesenchyme	MatrixFB-1
PND1.Batch1.TTGAGAAAAAGT	PND1.Batch1	Endothelial	Lym-Endo
PND1.Batch1.TTAGTCAAGACG	PND1.Batch1	Mesenchyme	MatrixFB-1
PND1.Batch1.CAGATTCGCATN	PND1.Batch1	Endothelial	Vas-Endo
PND1.Batch1.CAGGTCATGAGA	PND1.Batch1	Endothelial	Vas-Endo
PND1.Batch1.GAGAGACGACTG	PND1.Batch1	Mesenchyme	MatrixFB-1
PND1.Batch1.ATCAATGATCCG	PND1.Batch1	Mesenchyme	MatrixFB-1
PND1.Batch1.TTCAAACAGCTG	PND1.Batch1	Mesenchyme	MatrixFB-1
PND1.Batch1.CCGCAGGGGCAC	PND1.Batch1	Epithelial	AT1
PND1.Batch1.TATAGGTTCATT	PND1.Batch1	Mesenchyme	MatrixFB-1
PND1.Batch1.CGTCTCGTCGGT	PND1.Batch1	Endothelial	Vas-Endo
PND1.Batch1.AGGTTACCGTGG	PND1.Batch1	Mesenchyme	MatrixFB-1
PND1.Batch1.TCAGTAACGACC	PND1.Batch1	Contaminants	Contaminants (Endo+FB+)
PND1.Batch1.CCGCGTACAAAA	PND1.Batch1	Mesenchyme	MatrixFB-2
PND1.Batch1.GAGAAACCAACN	PND1.Batch1	Mesenchyme	MatrixFB-1
PND1.Batch1.GGCCTGCACACC	PND1.Batch1	Immune	Macrophage
PND1.Batch1.GTGGCTGCACAC	PND1.Batch1	Mesenchyme	MatrixFB-1
PND1.Batch1.CATTGTCGCTTG	PND1.Batch1	Mesenchyme	MatrixFB-1
PND1.Batch1.GACATACTACTC	PND1.Batch1	Mesenchyme	MatrixFB-2
PND1.Batch1.AGTGTGAAGGCA	PND1.Batch1	Epithelial	AT1
PND1.Batch1.CTAGTATTGCTC	PND1.Batch1	Mesenchyme	MatrixFB-1
PND1.Batch1.TGAGATATACGT	PND1.Batch1	Immune	Basophils
PND1.Batch1.AGATTCATTTCC	PND1.Batch1	Endothelial	Vas-Endo
PND1.Batch1.TAGATCACCTCT	PND1.Batch1	Mesenchyme	MatrixFB-1
PND1.Batch1.CAGGTCATGTAG	PND1.Batch1	Epithelial	AT2
PND1.Batch1.TAAGGGGGAATA	PND1.Batch1	Endothelial	Vas-Endo
PND1.Batch1.CCCTAGTAGGCT	PND1.Batch1	Mesenchyme	MatrixFB-1
PND1.Batch1.CTCAGAGTTGTA	PND1.Batch1	Contaminants	Contaminants (RBC+)
PND1.Batch1.TGCCGTTGGACT	PND1.Batch1	Mesenchyme	MatrixFB-1
PND1.Batch1.GAATCTGTTTGT	PND1.Batch1	Mesenchyme	MyoFB-1
PND1.Batch1.TCCTTGCAGGGG	PND1.Batch1	Endothelial	Vas-Endo
PND1.Batch1.GAGCGCGTCAAA	PND1.Batch1	Endothelial	Vas-Endo
PND1.Batch1.GTTTTTTCTCGC	PND1.Batch1	Mesenchyme	MatrixFB-1
PND1.Batch1.GGACGGCAGTAG	PND1.Batch1	Epithelial	AT2
PND1.Batch1.AGGGGAGGAACA	PND1.Batch1	Mesenchyme	MatrixFB-1
PND1.Batch1.GTTCATCATTCA	PND1.Batch1	Endothelial	Vas-Endo
PND1.Batch1.CGTCTCTGTTCA	PND1.Batch1	Mesenchyme	MyoFB-2
PND1.Batch1.TAACCCAACGGG	PND1.Batch1	Mesenchyme	Smooth Muscle
PND1.Batch1.GTAGAGACTCGG	PND1.Batch1	Mesenchyme	MatrixFB-1
PND1.Batch1.AGCTCCCTCGTG	PND1.Batch1	Endothelial	Vas-Endo
PND1.Batch1.CGCGTTTAGCAT	PND1.Batch1	Mesenchyme	MatrixFB-1
PND1.Batch1.ATTATTCCTAGT	PND1.Batch1	Mesenchyme	MyoFB-1
PND1.Batch1.CGCGACTAGGTT	PND1.Batch1	Endothelial	Vas-Endo
PND1.Batch1.TATTTTACTATC	PND1.Batch1	Immune	Macrophage
PND1.Batch1.CGTCAATAAACA	PND1.Batch1	Endothelial	Vas-Endo
PND1.Batch1.TCACTTGCCTCA	PND1.Batch1	Mesenchyme	MyoFB-2
PND1.Batch1.GTAGACGACAGA	PND1.Batch1	Immune	Macrophage
PND1.Batch1.GCAAACGTACCG	PND1.Batch1	Mesenchyme	MatrixFB-1
PND1.Batch1.AACCAATAATGC	PND1.Batch1	Mesenchyme	MatrixFB-1
PND1.Batch1.GGAATTCTATTA	PND1.Batch1	Endothelial	Lym-Endo
PND1.Batch1.TTTACGACTCAC	PND1.Batch1	Mesenchyme	MatrixFB-1
PND1.Batch1.CGACAAGAGTGT	PND1.Batch1	Epithelial	AT2
PND1.Batch1.AAAAACGCGTAC	PND1.Batch1	Mesenchyme	MatrixFB-1
PND1.Batch1.GAGCTGTGAGTA	PND1.Batch1	Mesenchyme	MatrixFB-1
PND1.Batch1.AAGCACTTGATN	PND1.Batch1	Mesenchyme	MatrixFB-1
PND1.Batch1.TTAATAGTCGCC	PND1.Batch1	Mesenchyme	MatrixFB-1
PND1.Batch1.CCCGAGCCGGCC	PND1.Batch1	Mesenchyme	MatrixFB-1
PND1.Batch1.TCCGGGAGCTCT	PND1.Batch1	Endothelial	Vas-Endo
PND1.Batch1.GCAGCCTCGTGG	PND1.Batch1	Mesenchyme	MatrixFB-2
PND1.Batch1.GTGGAGATCATT	PND1.Batch1	Epithelial	AT1
PND1.Batch1.AAAACACCAATT	PND1.Batch1	Contaminants	Contaminants (RBC+)
PND1.Batch1.GTTTTACGTCTT	PND1.Batch1	Mesenchyme	MyoFB-1
PND1.Batch1.GATCTGCCCCAA	PND1.Batch1	Immune	Macrophage
PND1.Batch1.AACCGCTTCCGT	PND1.Batch1	Mesenchyme	MatrixFB-1
PND1.Batch1.CGTTATGTGCAC	PND1.Batch1	Mesenchyme	MatrixFB-1
PND1.Batch1.CGTTATGTGCCN	PND1.Batch1	Epithelial	AT2
PND1.Batch1.CCACGACAGTTT	PND1.Batch1	Contaminants	Contaminants (RBC+)
PND1.Batch1.ATCAGTCGCGAC	PND1.Batch1	Endothelial	Vas-Endo
PND1.Batch1.GCCGGCAGATGC	PND1.Batch1	Mesenchyme	MatrixFB-1
PND1.Batch1.TTTTACTACGGT	PND1.Batch1	Mesenchyme	MatrixFB-1
PND1.Batch1.CGTAATGAGAGC	PND1.Batch1	Endothelial	Vas-Endo
PND1.Batch1.GCCAGAGCGCGT	PND1.Batch1	Mesenchyme	MatrixFB-1
PND1.Batch1.CGTCTTTGAAAG	PND1.Batch1	Mesenchyme	MyoFB-2
PND1.Batch1.CTACTCTGAGCN	PND1.Batch1	Mesenchyme	MatrixFB-1
PND1.Batch1.GTGATCTCGAGG	PND1.Batch1	Mesenchyme	MatrixFB-1
PND1.Batch1.TACGATCTCATG	PND1.Batch1	Epithelial	AT2
PND1.Batch1.ACGAGAGAGATT	PND1.Batch1	Endothelial	Vas-Endo
PND1.Batch1.ATACCTATGAAN	PND1.Batch1	Mesenchyme	MatrixFB-1
PND1.Batch1.ACTCCATGATTG	PND1.Batch1	Mesenchyme	MatrixFB-1
PND1.Batch1.ACTGGTTATAAG	PND1.Batch1	Mesenchyme	MatrixFB-1
PND1.Batch1.ACAGCGACCTTN	PND1.Batch1	Epithelial	AT1/AT2
PND1.Batch1.GTCTGATTAAGA	PND1.Batch1	Mesenchyme	MatrixFB-1
PND1.Batch1.CTGGTGGACCCG	PND1.Batch1	Mesenchyme	MatrixFB-1
PND1.Batch1.GTAGGCTTAGCT	PND1.Batch1	Mesenchyme	MatrixFB-2
PND1.Batch1.GAGGATCTAGGN	PND1.Batch1	Epithelial	AT2
PND1.Batch1.TGCACAGTACTA	PND1.Batch1	Mesenchyme	MatrixFB-2
PND1.Batch1.ACACCTGACTTG	PND1.Batch1	Endothelial	Vas-Endo
PND1.Batch1.TTCAATAGGGTG	PND1.Batch1	Contaminants	Contaminants (Platelet+)
PND1.Batch1.CTCTGCCATCGT	PND1.Batch1	Mesenchyme	Smooth Muscle
PND1.Batch1.AGTAGGTACCCA	PND1.Batch1	Epithelial	AT2
PND1.Batch1.CAGAGGTTTGAG	PND1.Batch1	Epithelial	AT2
PND1.Batch1.TCCCAAATTGAN	PND1.Batch1	Immune	B Lymphocyte
PND1.Batch1.AGTCGACAAGAC	PND1.Batch1	Endothelial	Vas-Endo
PND1.Batch1.CCCGGGAAGCGA	PND1.Batch1	Mesenchyme	MatrixFB-1
PND1.Batch1.CTGCCATGTCAA	PND1.Batch1	Endothelial	Vas-Endo
PND1.Batch1.CTGATCGGAAGN	PND1.Batch1	Mesenchyme	MatrixFB-1
PND1.Batch1.TGTGATTTCTAT	PND1.Batch1	Mesenchyme	MatrixFB-2
PND1.Batch1.TTCGATACATTG	PND1.Batch1	Endothelial	Vas-Endo
PND1.Batch1.ACTTAACTGGTG	PND1.Batch1	Mesenchyme	MatrixFB-1
PND1.Batch1.CCAGATATAGTG	PND1.Batch1	Endothelial	Vas-Endo
PND1.Batch1.GTTGAATTACGG	PND1.Batch1	Mesenchyme	Smooth Muscle
PND1.Batch1.CCTAACGAAGGA	PND1.Batch1	Mesenchyme	MatrixFB-1
PND1.Batch1.TATAGGGCCATG	PND1.Batch1	Endothelial	Vas-Endo
PND1.Batch1.TCCTCTTCTATT	PND1.Batch1	Mesenchyme	MatrixFB-1
PND1.Batch1.GTAGAGCCAACT	PND1.Batch1	Immune	Macrophage
PND1.Batch1.GTCGCACTCAAC	PND1.Batch1	Immune	Macrophage
PND1.Batch1.CGCAAGTCTTTC	PND1.Batch1	Mesenchyme	Pericyte-2
PND1.Batch1.AACTTATAAACA	PND1.Batch1	Mesenchyme	MatrixFB-1
PND1.Batch1.AGAAGGTTTACG	PND1.Batch1	Epithelial	AT1/AT2
PND1.Batch1.GACTGAGGAGGG	PND1.Batch1	Mesenchyme	MatrixFB-2
PND1.Batch1.CGAAGGAGTAGC	PND1.Batch1	Endothelial	Vas-Endo
PND1.Batch1.ACCATGTCTTTC	PND1.Batch1	Endothelial	Lym-Endo
PND1.Batch1.CGCTCAGAGTAN	PND1.Batch1	Epithelial	AT2
PND1.Batch1.TCCGTCTGAAGC	PND1.Batch1	Immune	Macrophage
PND1.Batch1.CAGTTTATCGCA	PND1.Batch1	Mesenchyme	MatrixFB-1
PND1.Batch1.ATCTTTGCGTTT	PND1.Batch1	Endothelial	Vas-Endo
PND1.Batch1.CCTTTCGGCAGA	PND1.Batch1	Mesenchyme	MatrixFB-1
PND1.Batch1.TTCCGCGTTGCC	PND1.Batch1	Endothelial	Vas-Endo
PND1.Batch1.TGCCTGCCACTT	PND1.Batch1	Epithelial	AT1
PND1.Batch1.ATACTTGCCCAT	PND1.Batch1	Epithelial	AT2
PND1.Batch1.GAAATGTGGAGT	PND1.Batch1	Epithelial	AT2
PND1.Batch1.CACGCCCAAAGT	PND1.Batch1	Mesenchyme	MatrixFB-1
PND1.Batch1.TTCCACCTGCTA	PND1.Batch1	Endothelial	Vas-Endo
PND1.Batch1.TGCACATCATAA	PND1.Batch1	Endothelial	Vas-Endo
PND1.Batch1.GGTGATCGAGAA	PND1.Batch1	Mesenchyme	MatrixFB-1
PND1.Batch1.GTACCAGCCTAA	PND1.Batch1	Endothelial	Vas-Endo
PND1.Batch1.CACTTAAATGTC	PND1.Batch1	Immune	Macrophage
PND1.Batch1.CGTGATACTTTC	PND1.Batch1	Immune	Macrophage
PND1.Batch1.GATAGCCTGAAT	PND1.Batch1	Mesenchyme	MyoFB-1
PND1.Batch1.AGCTGGGCAAGA	PND1.Batch1	Endothelial	Vas-Endo
PND1.Batch1.TAGAAAAACAAA	PND1.Batch1	Mesenchyme	MatrixFB-1
PND1.Batch1.TTTCGGTTATTA	PND1.Batch1	Endothelial	Vas-Endo
[truncated: 6,005 more rows]
