# Supplementary material for: Single cell RNA analysis identifies cellular heterogeneity and adaptive responses of the lung at birth
Source: Nat Commun. 2019 Jan 3;10:37. doi: 10.1038/s41467-018-07770-1 (PMC6318311; doi:10.1038/s41467-018-07770-1)
Supplement: Supplementary file 5 — Supplementary Data 2 [file 41467_2018_7770_MOESM5_ESM.xlsx]

## Sheet: Drop-seq signature
Supplementary Data 2. Predicted signature of PND1 Drop-seq cell types and enriched functional annotations
Signature genes							Functional annotations enriched by cell type signature
Gene	Group	FDR	Effective Size	Frequency	Sensitivity		Cell Type	Category	ID	Name	Source	p-value	Hit Count in Query List	Hit Count in Genome	Hit in Query List
Eltd1	Vas-Endo	0	49.22	0.344076	0.947781		AT1	GO: Biological Process	GO:0060429	epithelium development		2.179e-08	24	1296	PDGFA,ANXA1,ICAM1,LAMC2,SCEL,PPL,LGALS3,TRIM16,SEMA3A,PDPN,GJA1,LLGL2,MTHFD1,KLF5,CGN,SCNN1B,SCNN1G,FGF1,TMOD1,CTGF,FLRT3,TACSTD2,SEMA3E,VEGFA
Ly6f	Vas-Endo	0	46.3557	0.259242	0.944732		AT1	GO: Biological Process	GO:0061041	regulation of wound healing		3.126e-08	9	136	PDGFA,HOPX,ANXA1,WFDC1,F3,PDPN,GJA1,AGER,TSPAN8
Grrp1	Vas-Endo	0	40.7473	0.277725	0.9376		AT1	Coexpression Atlas	MouseAtlasFACS Mouse Multiple tissue Adult epithelial Subtype type I pneumocyte of Lung	MouseAtlasFACS Mouse Multiple tissue Adult epithelial Subtype type I pneumocyte of Lung	MouseAtlasFACS	8.951e-96	58	222	COL4A3,COL4A4,CDKN2B,CLDN18,NDST1,KRT7,KRT8,EPS8L2,AKAP5,GIPC2,PDGFA,KRT18,KRT19,HOPX,C2orf54,ICAM1,CLIC3,ANO1,FAM174B,SLCO3A1,SPOCK2,SAMHD1,ITGA3,SCEL,GPRC5A,RAB11FIP1,IL18R1,AQP5,SLC39A8,SEC14L3,CRYAB,SEMA3A,PARD6B,PDPN,MAL2,RTKN2,LLGL2,FADS3,IGFBP6,LMO7,MYH14,MTHFD1,AGER,TSPAN8,TMEM37,SCNN1A,SCNN1B,SCNN1G,FAM189A2,FGF1,TMOD1,TMPRSS2,PLSCR2,FLRT3,SEMA3E,C1orf116,VEGFA,PHACTR1
Sema7a	Vas-Endo	0	38.5429	0.316588	0.934266		AT1	Coexpression Atlas	MouseAtlasFACS Mouse Multiple tissue Adult epithelial Subtype type I pneumocyte of Lung	MouseAtlasFACS Mouse Multiple tissue Adult epithelial Subtype type I pneumocyte of Lung	MouseAtlasFACS	8.951e-96	58	222	COL4A3,COL4A4,CDKN2B,CLDN18,NDST1,KRT7,KRT8,EPS8L2,AKAP5,GIPC2,PDGFA,KRT18,KRT19,HOPX,C2orf54,ICAM1,CLIC3,ANO1,FAM174B,SLCO3A1,SPOCK2,SAMHD1,ITGA3,SCEL,GPRC5A,RAB11FIP1,IL18R1,AQP5,SLC39A8,SEC14L3,CRYAB,SEMA3A,PARD6B,PDPN,MAL2,RTKN2,LLGL2,FADS3,IGFBP6,LMO7,MYH14,MTHFD1,AGER,TSPAN8,TMEM37,SCNN1A,SCNN1B,SCNN1G,FAM189A2,FGF1,TMOD1,TMPRSS2,PLSCR2,FLRT3,SEMA3E,C1orf116,VEGFA,PHACTR1
Unc45b	Vas-Endo	0	35.932	0.32654	0.929825		AT1/AT2	GO: Biological Process	GO:0060429	epithelium development		3.373e-08	24	1296	RAB25,DSP,EXPH5,CECR2,ESRP1,SHH,LAMB3,LAMC2,SCEL,PPL,AREG,SEMA3A,TFCP2L1,LLGL2,EGFR,FZD5,HS2ST1,CGN,SCNN1B,SCNN1G,TMOD1,COBL,SEMA3E,EPHA4
Aplnr	Vas-Endo	0	34.1693	0.238863	0.926471		AT1/AT2	GO: Biological Process	GO:0048864	stem cell development		0.01805	4	192	SHH,SEMA3A,SEMA3B,SEMA3E
Plvap	Vas-Endo	0	32.8921	0.534597	0.923833		AT1/AT2	Coexpression Atlas	Lungmap Mouse Lung E16-PND28 Epithelial Subtype AE-bi	Lungmap Mouse Lung E16-PND28 Epithelial Subtype AE-bi	Lungmap CCHMC	7.161e-39	37	447	COL4A3,COL4A4,CDKN2B,COL4A5,NDNF,AKAP5,RAB25,GIPC2,NEDD4L,S100A14,ANO1,LAMC2,MATN4,RAB11FIP1,GNMT,CDCP1,AQP5,ITGB6,SEMA3A,PARD6B,GRAMD2A,RTKN2,TFCP2L1,TMEM62,VNN1,PDE8B,HS2ST1,ATP6V0A4,TMEM37,SCNN1B,SCNN1G,FAM189A2,CRB3,TMOD1,PIP5K1B,MSLN,SEMA3E
Emcn	Vas-Endo	0	32.6117	0.44455	0.923228		AT1/AT2	Pathway	138016	ErbB receptor signaling network	BioSystems: Pathway Interaction Database	3.918e-05	3	13	ERBB3,AREG,EGFR
Ripply3	Vas-Endo	0	32.5422	0.403791	0.923077		AT2	GO: Biological Process	GO:0006629	lipid metabolic process		1.199e-05	20	1377	NPC1,PI4K2B,LPCAT1,CEBPA,SFTPB,CES1,ACOT1,FABP5,ACSL4,TFCP2L1,FASN,PMVK,NKX2-1,SCD,PLA2G1B,PIP5K1B,LSS,FGFR2,SDC1,SOAT1
Sox17	Vas-Endo	0	32.3915	0.509479	0.922747		AT2	GO: Biological Process	GO:0060429	epithelium development		0.0006409	16	1296	PRSS8,CES1,ETV5,CLDN3,IRX3,IRX1,FABP5,ARG2,TFCP2L1,NKX2-1,ELF5,FGFR2,IRX2,EPCAM,SDC1,SPINK5
Clec1a	Vas-Endo	0	32.0695	0.6109	0.922031		AT2	Mouse Phenotype	MP:0004782	abnormal surfactant physiology		3.81e-11	9	50	NPC1,LPCAT1,ABCA3,CEBPA,SFTPB,SFTPD,NKX2-1,SFTPA1,LYZ
Ushbp1	Vas-Endo	0	31.2576	0.207583	0.920168		AT2	Coexpression Atlas	MouseAtlas Mouse Multiple Adult epithelial Subtype Lung_Clara cell	MouseAtlas Mouse Multiple Adult epithelial Subtype Lung_Clara cell	MouseAtlas	1.202e-17	16	176	SFTA2,CHCHD10,SFTPB,SFTPD,PRR15L,CLDN3,IRX3,CLDN7,TSPAN1,WFDC2,NKX2-1,SFTPA1,MUC1,DCXR,SDC1,RAC3
Clec14a	Vas-Endo	0	31.0783	0.613744	0.919744		B Lymphocyte	GO: Biological Process	GO:0042113	B cell activation		3.191e-23	23	257	TCF3,MZB1,HLA-DQB1,POU2F2,BCL11A,MEF2C,TBC1D10C,PTPN6,PTPRC,MS4A1,IGHM,IGKC,SYK,TNFRSF13C,TNFRSF13B,CD74,CD79A,CD79B,IGLC2,LYN,BANK1,IL7R,MYB
Kit	Vas-Endo	0	30.0826	0.226066	0.917308		B Lymphocyte	MouseAtlas Mouse Multiple Adult lymphoid Subtype Lung_B cell	MouseAtlas Mouse Multiple Adult lymphoid Subtype Lung_B cell	MouseAtlas	2.745e-97	7.56e-94	178	CD52,SPIB,HLA-DQA1,HLA-DQB1,DUSP2,HLA-DRB5,DOK3,GMFG,PSMB8,IRF8,POU2AF1,POU2F2,ARHGAP30,BCL11A,FCRLA,SERP1,VPREB3,APOBEC3B,MEF2C,FAM49B,PLAC8,CYTIP,LAPTM5,LY6D,TBC1D10C,PKIG,LIMD2,ARHGDIB,CORO1A,PTPN6,CD2,RNASE6,PTPRC,PTPRCAP,CD19,MS4A1,CD22,CSK,CD37,SIGLEC10,SYK,TNFRSF13C,CD53,IFI30,CD74,CD79A,CD79B,LSP1,LTB,UNC93B1,LYN,VARS,BANK1,RAC2,PLD4	TCF3,CD52,SPIB,HLA-DQA1,HLA-DQB1,DUSP2,BACH2,HLA-DRB5,DOK3,GMFG,PSMB8,TP53I11,IRF8,POU2AF1,POU2F2,ARHGAP30,BCL11A,EBF1,FCRLA,BCL7A,SERP1,FAM129C,VPREB3,APOBEC3B,MEF2C,FAM49B,CYTIP,LAPTM5,ARL5C,LY6D,TBC1D10C,PKIG,LIMD2,ARHGDIB,CORO1A,PTPN6,CD2,CCM2,RNASE6,PTPRC,PTPRCAP,CD19,MS4A1,CD22,CSK,CD37,PAFAH1B3,SIGLEC10,LRMP,SYK,TNFRSF13C,TIFA,CD53,SMARCA4,TNFRSF13B,CD74,CD79A,CD79B,LSP1,ARPC5L,LTB,UNC93B1…
Gimap1	Vas-Endo	0	29.7844	0.307109	0.916549		B Lymphocyte	MouseAtlasFACS Mouse Multiple tissue Adult immune Subtype B cell of Lung	MouseAtlasFACS Mouse Multiple tissue Adult immune Subtype B cell of Lung	MouseAtlasFACS	8.974e-111	2.472e-107	222	TCF3,CD52,SPIB,HLA-DQA1,HLA-DQB1,DUSP2,BACH2,HLA-DRB5,DOK3,GMFG,PSMB8,IRF8,POU2AF1,POU2F2,ARHGAP30,EBF1,FCRLA,SERP1,SP110,FAM129C,VPREB3,APOBEC3B,MEF2C,FAM49B,PLAC8,CYTIP,LAPTM5,LY6D,TBC1D10C,PKIG,LIMD2,ARHGDIB,CORO1A,PTPN6,CD2,CCM2,RNASE6,PTPRC,PTPRCAP,CD19,MS4A1,CD22,CSK,CD37,SIGLEC10,LRMP,SYK,TNFRSF13C,CD53,IFI30,TNFRSF13B,CD74,CD79A,CD79B,LSP1,ARPC5L,LTB,UNC93B1,LYN,BANK1,RAC2,PLD4,FERMT3
Tek	Vas-Endo	0	29.6745	0.451185	0.916266		B Lymphocyte	Mouse Phenotype	MP:0002459	abnormal B cell physiology		2.481e-25	37	644	TCF3,ARID3A,SPIB,HLA-DQA1,HLA-DQB1,BACH2,PSMB8,IRF8,POU2AF1,POU2F2,BCL11A,EBF1,FCRLA,APOBEC3B,TBC1D10C,ARHGDIB,PTPN6,PTPRC,PTPRCAP,CD19,MS4A1,CD22,PIM1,CD37,SIGLEC10,SYK,TNFRSF13C,TNFRSF13B,CD74,CD79A,CD79B,LTB,PAX5,UNC93B1,LYN,BANK1,RAC2
Myzap	Vas-Endo	0	29.5815	0.563507	0.916025		Basophils	GO: Biological Process	GO:0006955	immune response		7.258e-24	43	1572	SELL,MYO1G,TNFAIP8L2,IL13,WAS,PGLYRP1,LAT2,LILRA6,ADAM8,IL18RAP,RGS1,ITGB7,CD200R1,CD84,CCR2,ADORA3,CLEC4E,OSM,CSF1,FCER1A,LAT,SKAP1,BTK,MYO1F,CMA1,CCL3,CCR1,CCL4,C3AR1,ELF4,IL1RL1,TNFAIP3,C5AR1,LTB4R,SEMA4A,IL4,IL6,ALOX15,IL7R,TREML2,RAC2,CXCR2,LILRB4
Robo4	Vas-Endo	0	29.5536	0.253081	0.915952		Basophils	Mouse Phenotype	MP:0002462	abnormal granulocyte physiology		4.3e-24	27	260	SELL,SELPLG,IL13,WAS,PGLYRP1,LAT2,DUSP5,ADORA3,FCER1A,CSF2RB,LAT,BTK,MYO1F,CMA1,SERPINB1,CD69,CCR1,C3AR1,IL1RL1,C5AR1,LTB4R,PADI2,IL4,IL6,RAC2,CXCR2,LILRB4
Icam2	Vas-Endo	0	28.6147	0.580095	0.913433		Basophils	Coexpression	M5559	Genes up-regulated in comparison of basophils versus central memory CD4 [GeneID=920] T cells.	MSigDB C7: Immunologic Signatures (v6.0)	0.0001206	6	199	HGF,LAT2,CSF1,BTK,SERPINB1,HDC
Rasip1	Vas-Endo	0	28.314	0.46019	0.912594		Basophils	Coexpression	M5439	Genes down-regulated in comparison of mast cells versus basophils.	MSigDB C7: Immunologic Signatures (v6.0)	0.001035	5	199	SELPLG,HGF,TMEM156,C3AR1,PMAIP1
Arhgef15	Vas-Endo	0	27.7151	0.24218	0.910873		Ciliated	GO: Biological Process	GO:0044782	cilium organization		7.975e-10	12	263	MAK,SPEF2,LRRC6,AK7,ENO4,CCDC113,TEKT2,NME5,DNAI2,DNAAF1,CCDC40,FOXJ1
Tie1	Vas-Endo	0	26.755	0.453555	0.90797		Ciliated	Mouse Phenotype	MP:0013202	abnormal cilium morphology		4.463e-10	11	240	TCTE1,MEIG1,SPEF2,PIFO,AK7,ENO4,TEKT2,NME5,TEKT4,CCDC40,FOXJ1
Hey1	Vas-Endo	0	26.067	0.223223	0.905769		Ciliated	Coexpression Atlas	MouseAtlasFACS Mouse Multiple tissue Adult epithelial Subtype ciliated cell of Lung	MouseAtlasFACS Mouse Multiple tissue Adult epithelial Subtype ciliated cell of Lung	MouseAtlasFACS	1.446e-69	43	208	KCNMB2,ODF3B,FAM166B,MEIG1,CCDC153,EFCAB1,EFCAB10,CCDC30,CCDC146,CDHR3,SPEF2,TMEM212,RIIAD1,C2orf70,AGR3,C11orf88,C11orf16,SNTN,AK7,AK8,DNALI1,ENO4,C20orf96,CCDC113,FANK1,TEKT2,IQCA1,NEK5,C9orf116,C17orf97,STK33,NME5,DNAI2,C9orf24,TEKT4,FAM47E,PPP1R36,TCTEX1D4,KIAA2012,IQUB,C2orf50,CCDC40,FOXJ1
Jam2	Vas-Endo	0	26.0431	0.263981	0.905691		Ciliated	Coexpression Atlas	MouseAtlas Mouse Multiple Adult epithelial Subtype Lung_ciliated cell	MouseAtlas Mouse Multiple Adult epithelial Subtype Lung_ciliated cell	MouseAtlas	1.835e-27	21	179	MEIG1,CCDC153,EFCAB10,TMEM212,RIIAD1,C2orf70,C11orf88,C11orf16,SNTN,DNALI1,CCDC113,MAPK15,IQCA1,C9orf116,C17orf97,NME5,C9orf24,TEKT4,TCTEX1D4,C2orf50,FOXJ1
Cdh5	Vas-Endo	0	26.0337	0.705213	0.90566		Club	Coexpression Atlas	MouseAtlas Mouse Multiple Adult epithelial Subtype Lung_Clara cell	MouseAtlas Mouse Multiple Adult epithelial Subtype Lung_Clara cell	MouseAtlas	2.713e-18	16	176	RAB25,CYP2F1,CISD1,GPX2,FAM174B,TF,CLDN10,CCKAR,GSTA3,C16orf89,SCGB3A2,KCNK2,SCNN1B,PRKCZ,PC,GSTO1
Myct1	Vas-Endo	0	25.7097	0.345972	0.904585		Club	Coexpression Atlas	MouseAtlasFACS Mouse Multiple tissue Adult epithelial Subtype Clara cell of Lung	MouseAtlasFACS Mouse Multiple tissue Adult epithelial Subtype Clara cell of Lung	MouseAtlasFACS	2.395e-37	29	228	SOX2,RAB25,KRT15,CYP2F1,CISD1,DAPK2,ACSS1,GPX2,FAM174B,LYPD2,CHAD,ISG20,LY6G6C,TF,CLDN10,CCKAR,GSTA3,SCGB3A2,VILL,KCNJ13,EHF,LRRC26,KIAA1324,ELF3,ALDH3A1,RASSF9,TACSTD2,GSTO1,SFN
Gimap4	Vas-Endo	0	24.7604	0.298578	0.901288		Lym-Endo	GO: Biological Process	GO:0051489	regulation of filopodium assembly		2.762e-06	5	46	GPM6A,GAP43,PALM,CCL21,FSCN1
Stmn2	Vas-Endo	0	24.4834	0.453555	0.900282		Lym-Endo	GO: Biological Process	GO:0001945	lymph vessel development		5.97e-06	4	25	FLT4,KDR,TBX1,PROX1
Prx	Vas-Endo	0	24.3413	0.353081	0.899758		Lym-Endo	Coexpression	M1461	Genes up-regulated in LEC (lymphatic endothelial cells) compared to BEC (blood endothelial cells).	MSigDB C2: CGP Curated Gene Sets (v6.0)	5.146e-12	11	131	MRC1,RELN,FLT4,REEP1,UNC5B,FABP4,OLFML2A,LMO2,PCSK6,TBX1,PROX1
Arap3	Vas-Endo	0	24.2664	0.245972	0.89948		Lym-Endo	Mouse Phenotype	MP:0001879	abnormal lymphatic vessel morphology		0.0002057	5	76	FLT4,NRP2,KDR,TBX1,PROX1
Gimap5	Vas-Endo	0	24.0677	0.47109	0.898734		Macrophage	GO: Biological Process	GO:0006955	immune response		1.256e-28	44	1572	CYBB,LST1,MRC1,LILRB3,IGSF6,CLEC6A,CD300LF,CD300A,NCF1,CFP,NCF2,BCL2A1,SIRPB1,SAMSN1,IFI16,RGS1,CD84,CCR2,TYROBP,CORO1A,PTPN6,ARRB2,PTPRC,FCER1G,CD14,FCGR2A,FCGR2B,CLEC4D,CLEC4A,IL1R2,PYCARD,CCR1,UNC93B1,C5AR1,IL1B,AIM2,MARCH1,LY86,MNDA,CLEC4C,CTSS,APBB1IP,RAC2,LILRB4
Cd93	Vas-Endo	0	23.9894	0.708531	0.898438		Macrophage	Mouse Phenotype	MP:0002420	abnormal adaptive immunity		3.954e-28	47	1469	CYBB,MRC1,LILRB3,CLEC6A,SPI1,CD300LF,CD300A,FPR2,NCF1,BCL2A1,SIRPA,SAMSN1,SLA,RGS1,LAPTM5,CD84,CCR2,RASSF5,TYROBP,ARHGDIB,CORO1A,PTPN6,ARRB2,PTPRC,FCER1G,CSF2RB,CD14,FCGR2A,FCGR2B,CLEC4D,CLEC4A,PYCARD,SNX10,CCR1,UNC93B1,C5AR1,LTC4S,IL1B,AIM2,MARCH1,LY86,CTSS,ALOX5AP,HCLS1,RAC2,FERMT3,LILRB4
Ackr3	Vas-Endo	0	23.8923	0.24218	0.898067		Macrophage	Coexpression Atlas	MouseAtlas Mouse Multiple Adult myeloid Subtype Lung_leukocyte	MouseAtlas Mouse Multiple Adult myeloid Subtype Lung_leukocyte	MouseAtlas	1.022e-65	39	165	CYBB,LST1,PLA2G7,CD52,IGSF6,CD300LF,CD300A,FPR2,NCF1,C19orf38,MPEG1,NCF2,SIRPA,SAMSN1,GSR,LAPTM5,TYROBP,ARHGDIB,CORO1A,GDA,PTPN6,PTPRC,CSF2RA,FCER1G,FCGR2A,CLEC4D,CD53,GM2A,CCR1,TNFAIP2,C5AR1,MMP8,PLEK,IL1B,CTSS,ALOX5AP,HCLS1,APBB1IP,RAC2
Adcy4	Vas-Endo	0	23.4096	0.278199	0.896183		Macrophage	Coexpression Atlas	MouseAtlasFACS Mouse Multiple tissue Adult myeloid Subtype macrophage of Lung	MouseAtlasFACS Mouse Multiple tissue Adult myeloid Subtype macrophage of Lung	MouseAtlasFACS	3.874e-40	29	219	CYBB,CD52,NCF1,MPEG1,CFP,NCF2,ARHGAP30,SLA,RGS1,LAPTM5,CCR2,TYROBP,ARHGDIB,CORO1A,PTPN6,PTPRC,CSF2RA,FCER1G,FCGR2B,CD53,GM2A,UNC93B1,PLEK,LY86,CTSS,ALOX5AP,HCLS1,PLD4,FERMT3
Flt1	Vas-Endo	0	23.0967	0.476303	0.894924		MatrixFB-1	GO: Biological Process	GO:0030198	extracellular matrix organization		1.687e-10	15	354	COL6A2,DPT,COL13A1,FN1,ADAMTS2,ITGA8,LAMA4,LAMB1,SMOC2,BGN,MFAP4,FBN1,LOX,LOXL1,ELN
Ecscr	Vas-Endo	0	23.0726	0.5	0.894826		MatrixFB-1	Pathway	M5884	Ensemble of genes encoding core extracellular matrix including ECM glycoproteins, collagens and proteoglycans	MSigDB C2 BIOCARTA (v6.0)	9.552e-10	14	275	COL6A2,DPT,COL13A1,FN1,LAMA4,LAMB1,SMOC2,OGN,BGN,MFAP4,FBN1,SPON1,PCOLCE2,ELN
Gata2	Vas-Endo	0	23.0601	0.58436	0.894775		MatrixFB-1	Pathway	1270245	Collagen formation	BioSystems: REACTOME	2.12e-05	6	93	COL6A2,COL13A1,ADAMTS2,LOX,LOXL1,PCOLCE2
Ppp1r16b	Vas-Endo	0	22.857	0.307583	0.893939		MatrixFB-1	Coexpression Atlas	MouseAtlas Mouse Multiple Adult mesenchymal Subtype Lung_stromal cell	MouseAtlas Mouse Multiple Adult mesenchymal Subtype Lung_stromal cell	MouseAtlas	8.07e-81	49	185	DPEP1,CDO1,COL6A2,DPT,FMO2,MYLK,TCF21,FN1,SEPT4,PHLDA1,G0S2,RBP1,MXRA8,GPX3,FKBP9,PPP1R14A,ITGA8,IFITM1,CP,NDRG2,OGN,PTGIS,OLFML3,NR2F2,PREX2,BGN,ADH1C,MFAP4,SERPINE2,PLXDC2,GYG1,LOXL1,INMT,SPON1,ANGPTL4,LRP1,SERPING1,LBH,CD302,PCOLCE2,CLEC3B,ELN,HSD11B1,ATP1A2,FHL1,FXYD1,TNS1,CDH11,TBX2
Rasgrp3	Vas-Endo	0	22.5987	0.319905	0.892857		MatrixFB-2	GO: Biological Process	GO:0030198	extracellular matrix organization		1.528e-22	25	354	COL3A1,COL5A1,COL5A2,COL6A2,COL6A3,DPT,ADAMTS2,LAMA2,CCDC80,ADAMTS5,DCN,BGN,POSTN,MFAP5,FBLN1,FBN1,FBN2,TIMP2,LOXL1,LOXL2,VCAN,ANTXR1,COL14A1,MMP2,COL1A1
Ctla2b	Vas-Endo	0	22.5364	0.228436	0.892593		MatrixFB-2	Pathway	M5889	Ensemble of genes encoding extracellular matrix and extracellular matrix-associated proteins	MSigDB C2 BIOCARTA (v6.0)	4.598e-31	47	1028	COL3A1,COL5A1,COL5A2,COL6A2,COL6A3,DPT,SFRP1,PAMR1,ADAMTS2,ASPN,LAMA2,ADAMTS5,MDK,DCN,OGN,LGALS1,BGN,PTN,POSTN,MFAP5,FBLN1,THBS2,FBLN2,IGF1,FBN1,FBN2,IGF2,GPC3,IGFBP5,IGFBP6,HMCN1,PLXDC2,AEBP1,TIMP2,LOXL1,LOXL2,VCAN,SERPING1,COL14A1,CLEC3B,LTBP1,C1QTNF7,MMP2,LTBP4,SDC2,COL1A1,PCOLCE
Ptprb	Vas-Endo	0	22.4445	0.666825	0.8922		MatrixFB-2	Pathway	1270245	Collagen formation	BioSystems: REACTOME	4.943e-13	12	93	COL3A1,COL5A1,COL5A2,COL6A2,COL6A3,ADAMTS2,LOXL1,LOXL2,COL14A1,CRTAP,COL1A1,PCOLCE
Fgd5	Vas-Endo	0	22.3276	0.234123	0.891697		MatrixFB-2	Pathway	PW:0000238	insulin-like growth factor signaling	Pathway Ontology	7.151e-07	4	12	IGF1,IGF2,IGFBP5,IGFBP6
Ace	Vas-Endo	0	22.1783	0.5	0.891047		MyoFB-1	GO: Biological Process	GO:0033002	muscle cell proliferation		6.833e-08	9	187	TGFBR3,NPR3,IGF1,NAMPT,IGFBP3,AGT,NDRG2,IL6R,TBX5
Cldn5	Vas-Endo	0	21.5737	0.84455	0.888335		MyoFB-1	GO: Biological Process	GO:0061061	muscle structure development		3.667e-07	14	657	JPH1,TGFBR3,BMP2,IGF1,IGFBP3,MYLK,PDGFRA,SGCB,AGT,HLF,RORA,YBX3,PRDM6,TBX5
Gimap6	Vas-Endo	0	21.3982	0.478673	0.887522		MyoFB-1	Coexpression Atlas	MouseAtlasFACS Mouse Multiple tissue Adult mesenchymal Subtype stromal cell of Lung	MouseAtlasFACS Mouse Multiple tissue Adult mesenchymal Subtype stromal cell of Lung	MouseAtlasFACS	7.124e-28	23	236	CRISPLD2,TGFBR3,MFAP2,IGF1,FMO2,IGFBP3,MYLK,ABI3BP,PDGFRA,ADAMTS1,LOXL2,MXRA8,ISM1,GPX3,LAMA4,NBL1,FGF7,ELN,C1QTNF7,MMP2,NDRG2,DKK3,PROS1
Gpihbp1	Vas-Endo	0	21.1647	0.491943	0.886422		MyoFB-1	Coexpression Atlas	MouseAtlasFACS Mouse Multiple tissue Adult mesenchymal Subtype mesenchymal stem cell of Muscle	MouseAtlasFACS Mouse Multiple tissue Adult mesenchymal Subtype mesenchymal stem cell of Muscle	MouseAtlasFACS	2.016e-18	17	236	TGFBI,CRISPLD2,TGFBR3,MFAP2,IGF1,ABI3BP,PDGFRA,ADAMTS1,ENPP2,SCARA5,LOXL2,MXRA8,GPX3,LAMA4,NBL1,MMP2,F3
S1pr1	Vas-Endo	0	20.9568	0.578673	0.885424		MyoFB-2	Coexpression Atlas	MouseAtlasFACS Mouse Multiple tissue Adult mesenchymal Subtype stromal cell of Lung	MouseAtlasFACS Mouse Multiple tissue Adult mesenchymal Subtype stromal cell of Lung	MouseAtlasFACS	1.988e-31	26	236	COL3A1,CRISPLD2,TGFBR3,SERPINE2,IGF1,IGFBP3,RARRES2,FSTL1,CALD1,PAMR1,OLFML2B,SPON2,LOXL2,ISM1,NBL1,LHFPL6,FKBP7,LTBP3,ELN,MMP2,SDC2,DKK3,LGALS1,RCN3,PROS1,COL1A1
Pecam1	Vas-Endo	0	20.1118	0.734597	0.881182		MyoFB-2	Coexpression Atlas	MouseAtlasFACS Mouse Multiple tissue Adult mesenchymal Subtype mesenchymal stem cell of Muscle	MouseAtlasFACS Mouse Multiple tissue Adult mesenchymal Subtype mesenchymal stem cell of Muscle	MouseAtlasFACS	1.988e-31	26	236	COL3A1,TNFRSF12A,CRISPLD2,TGFBI,COL5A1,TGFBR3,FNDC1,SERPINE2,IGF1,RARRES2,FSTL1,CALD1,RHOJ,ASPN,OLFML2B,ENPP2,LOXL2,VCAN,NBL1,LHFPL6,FKBP7,MMP2,SDC2,LGALS1,RCN3,COL1A1
Calcrl	Vas-Endo	0	19.2478	0.723223	0.876508		MyoFB-2	GO: Biological Process	GO:0030198	extracellular matrix organization		3.721e-13	17	354	COL3A1,CRISPLD2,TGFBI,COL5A1,THBS1,PXDN,TNC,OLFML2B,LOXL2,COL27A1,VCAN,AGT,CD44,LTBP2,ELN,MMP2,COL1A1
Tspan18	Vas-Endo	0	18.6499	0.371564	0.873051		MyoFB-2	GO: Biological Process	GO:0070848	response to growth factor		1.793e-12	21	671	COL3A1,TGFBR3,BMP2,HHIP,THBS1,FSTL1,TNC,ASPN,WNT5A,AGT,PENK,CD44,GRB10,NBL1,LTBP2,LTBP3,NREP,PMEPA1,DKK3,HSPB1,COL1A1
Pcdh17	Vas-Endo	0	18.1862	0.616588	0.870234		Pericyte-1	Coexpression Atlas	Lungmap Mouse Lung E16-PND28 Pericyte	Lungmap Mouse Lung E16-PND28 Pericyte	Lungmap CCHMC	4.483e-70	55	463	TPM2,COL5A1,MYH11,RARRES2,FSTL3,CALD1,PDGFRB,ASPN,AXL,DTX3,ACTA2,MCAM,PPP1R14A,NDUFA4L2,ACTG2,EBF1,ITGA4,CBFA2T3,MDK,NDRG2,LGALS1,EDNRA,NRARP,CKB,TGFB1I1,POSTN,ARHGAP6,HEYL,PTP4A3,FBN1,FBN2,IGF2,MYL9,MGST3,RASL11A,RBMX,JAG1,CSRP2,KCNK3,PDE5A,ELN,TAGLN,COX4I2,FXYD1,CDH2,TSLP,PRDM6,SDC2,PCK2,HSPB2,RCN3,NOTCH3,PARM1,FILIP1L,COL1A1
Ly6a	Vas-Endo	0	17.779	0.720853	0.867655		Pericyte-2	Mouse Phenotype	MP:0003719	abnormal pericyte morphology		0.0006728	3	23	PDGFRB,ANGPTL4,NOTCH3
Ctla2a	Vas-Endo	0	17.5216	0.590995	0.865972		Pericyte-2	Coexpression Atlas	Lungmap Mouse Lung E16-PND28 Pericyte	Lungmap Mouse Lung E16-PND28 Pericyte	Lungmap CCHMC	1.22e-115	76	463	ARHGAP42,NID2,RERG,MYH11,VSNL1,TBX4,PRR5L,ANGPT1,RARRES2,CRIM1,CD248,HIGD1B,PDGFRB,MAPT,RGS5,LMCD1,AXL,HBEGF,MATN2,TRPC6,EMID1,ISM1,MCAM,PPP1R14A,GJC1,NDUFA4L2,CCRL2,CCDC80,NR1H3,NDN,EBF1,ITGA1,ARMCX2,ARHGEF17,S1PR3,FAM162B,EDNRA,POSTN,DES,HEYL,GJA4,MFGE8,CADM1,IGF2R,NKAIN4,MGST3,MAGED2,CARD9,TMEM178A,LIPG,CXCR4,CSPG4,KLHL23,KCNK3,LRP4,LHFPL6,P2RY14,PDE5A,PLAT,EGFLAM,LTBP2,COX4I2,NOSTRIN,AJUBA,CD…
6430548M08Rik	Vas-Endo	0	17.0846	0.238863	0.863014		Proliferative Lymphocyte	GO: Biological Process	GO:0007049	cell cycle		4.446e-32	53	1766	RAD51,MYC,NUSAP1,CDCA3,KNTC1,KIF23,MNS1,CENPE,CENPF,KNSTRN,UBE2C,DLGAP5,MCM2,BIRC5,MCM5,RCC1,NUF2,HMMR,PRC1,RRM2,CDCA8,CENPK,NCAPG2,PHGDH,CCNA2,SYCE2,CEP55,CDC45,ESCO2,TYMS,CKS2,NCAPG,FBXO5,NDC80,CCNB2,CENPH,PRIM1,BUB1,NCAPD2,MKI67,UHRF1,PRR11,CDC6,CLSPN,DNA2,TOP2A,MAD2L1,KIF11,RBM38,MYB,KIF22,AURKB,HELLS
Ankrd33b	Vas-Endo	0	16.9233	0.233649	0.861888		Proliferative Lymphocyte	GO: Biological Process	GO:0046649	lymphocyte activation		0.0001224	12	709	SPN,BCL11A,SAMSN1,IGHM,BTK,IGKC,TNFRSF13B,CD79B,TREML2,RAC2,MYB,HELLS
Slfn5	Vas-Endo	0	16.5939	0.365403	0.859532		Proliferative Lymphocyte	Coexpression Atlas	MouseAtlasFACS Mouse Multiple tissue Adult immune Subtype B cell of Lung	MouseAtlasFACS Mouse Multiple tissue Adult immune Subtype B cell of Lung	MouseAtlasFACS	1.975e-12	13	222	MYC,ARHGAP15,DUSP2,PTPRCAP,CD37,BTK,TNFRSF13B,CD79B,TRAF3IP3,TREML2,RAC2,RBM38,PLD4
Egfl7	Vas-Endo	0	16.3874	0.867773	0.858013		Proliferative Lymphocyte	Coexpression Atlas	MouseAtlasFACS Mouse Multiple tissue Adult immune Subtype T cell of Lung	MouseAtlasFACS Mouse Multiple tissue Adult immune Subtype T cell of Lung	MouseAtlasFACS	1.777e-06	8	222	ARHGAP15,SPN,DUSP2,PTPRCAP,CD37,TRAF3IP3,RAC2,RBM38
Erg	Vas-Endo	0	16.1396	0.465403	0.856146		Proliferative Lymphocyte	Coexpression Atlas	MouseAtlas Mouse Multiple Adult lymphoid Subtype Lung_B cell	MouseAtlas Mouse Multiple Adult lymphoid Subtype Lung_B cell	MouseAtlas	3.357e-07	8	178	ARHGAP15,DUSP2,BCL11A,PTPRCAP,CD37,CD79B,RAC2,PLD4
Palmd	Vas-Endo	0	15.6423	0.377251	0.852248		Proliferative Lymphocyte	Coexpression Atlas	MouseAtlas Mouse Multiple Adult lymphoid Subtype Lung_T cell	MouseAtlas Mouse Multiple Adult lymphoid Subtype Lung_T cell	MouseAtlas	3.128e-06	7	168	ARHGAP15,SPN,DUSP2,PTPRCAP,CD37,TRAF3IP3,RAC2
Tspan7	Vas-Endo	0	14.7201	0.751185	0.844433		Smooth Muscle	Pathway	1269870	Smooth Muscle Contraction	BioSystems: REACTOME	6.067e-08	6	36	TPM2,MYH11,ACTA2,ACTG2,MYL9,LMOD1
Acer2	Vas-Endo	0	14.4455	0.386256	0.841942		Smooth Muscle	GO: Biological Process	GO:0061448	connective tissue development		1.912e-13	16	266	MUSTN1,COL5A1,WNT5A,COL27A1,WNT9A,ACTA2,TGFBI,THBS1,IGF1,CYR61,LOXL2,CD44,CTGF,LTBP3,CREB3L2,COL1A1
Cyyr1	Vas-Endo	0	14.386	0.412322	0.841393		Smooth Muscle	Coexpression Atlas	MouseAtlas Mouse Multiple Adult muscle Subtype Heart_smooth muscle cell	MouseAtlas Mouse Multiple Adult muscle Subtype Heart_smooth muscle cell	MouseAtlas	6.468e-25	21	187	MUSTN1,TPM2,MYH11,ASPN,AXL,ACTA2,LGALS1,CKB,TGFB1I1,DES,MYL9,PDLIM3,CYR61,KCNJ8,C11orf96,CSRP2,LMOD1,LHFPL6,TAGLN,SDC2,FILIP1L
Acvrl1	Vas-Endo	0	14.2087	0.590995	0.839731		Smooth Muscle	Coexpression Atlas	MouseAtlasFACS Mouse Adult muscle, compendium of cell types	MouseAtlasFACS Mouse Adult muscle, compendium of cell types	MouseAtlasFACS	1.751e-32	44	1165	MUSTN1,TPM2,COL3A1,CRISPLD2,PCSK5,COL5A1,COL5A2,MYH11,ARHGAP24,ASPN,AXL,OLFML2B,ACTA2,PMEPA1,LGALS1,SMTN,CKB,TGFB1I1,TNFRSF12A,POSTN,DES,SERPINE2,ANGPTL2,MYL9,PDLIM3,CYR61,NFIL3,LOXL1,LOXL2,KCNJ8,C11orf96,CSRP2,KCNK3,LMOD1,LHFPL6,P2RY14,CTGF,LTBP2,TAGLN,FHL2,SDC2,RCN3,FILIP1L,COL1A1
Prss23	Vas-Endo	0	13.5977	0.335071	0.833726		Sox2hi	GO: Biological Process	GO:0007017	microtubule-based process		8.418e-07	14	658	KATNAL2,KIF6,MCIDAS,ARMC4,SPAG6,DNALI1,CCDC13,CCDC155,ZMYND10,TTLL6,NEURL1,TEKT4,SPAG16,CCDC151
Cd34	Vas-Endo	0	13.5757	0.391469	0.833502		Sox2hi	GO: Biological Process	GO:0044782	cilium organization		2.095e-06	9	263	DCDC2,MCIDAS,ARMC4,SPAG6,CCDC13,ZMYND10,NEURL1,SPAG16,CCDC151
Kdr	Vas-Endo	0	13.376	0.345972	0.831435		Sox2hi	Coexpression Atlas	MouseAtlasFACS Mouse Multiple tissue Adult epithelial Subtype epithelial cell of Lung	MouseAtlasFACS Mouse Multiple tissue Adult epithelial Subtype epithelial cell of Lung	MouseAtlasFACS	2.248e-27	22	207	DCDC2,LRRC34,MEIG1,ZNF474,EFCAB10,CDHR3,C11orf88,AGR3,ARMC4,SPAG6,ITPKA,DNALI1,CFAP299,ARHGDIG,ZMYND10,IQCA1,TTC29,FAM47E,PPP1R36,CCDC65,CCDC151,C2orf50
Eng	Vas-Endo	0	12.6254	0.333175	0.823185		Sox2hi	Coexpression Atlas	PCBC_ctl_SmallAirwayEpithel_1000	Progenitor-Cell-Biology-Consortium_reference_SmallAirwayEpithel_top-relative-expression-ranked_1000	PCBC	0.04817	7	994	B3GNT4,FERMT1,C7orf57,LHB,PPP2R2B,NEURL1,CCNA1
Podxl	Vas-Endo	0	12.4415	0.321801	0.82104		T Lymphocyte	GO: Biological Process	GO:0042110	T cell activation		4.146e-21	26	506	TCF7,WAS,HLA-A,SPN,PTPN22,LCK,KLRK1,CCR2,CORO1A,CD2,CD3D,CD3G,CD7,PTPRC,THY1,LAT,SATB1,CD28,PYCARD,CD48,CCL5,TRBC1,PREX1,APBB1IP,IL7R,RAC2
Adam15	Vas-Endo	0	12.4293	0.338863	0.820896		T Lymphocyte	Mouse Phenotype	MP:0002444	abnormal T cell physiology		3.242e-18	29	658	WAS,HLA-A,SPN,DUSP5,PTPN22,SH2D2A,LCK,ITGA4,HCST,LAPTM5,CCR2,TBC1D10C,ARHGDIB,CORO1A,CD3G,CD7,PTPRC,PTPRCAP,LAT,SATB1,CD28,SKAP1,GZMA,CD48,CCL5,HCLS1,IL7R,RAC2,FERMT3
Sema6a	Vas-Endo	0	12.1003	0.334123	0.816918		T Lymphocyte	Coexpression Atlas	MouseAtlasFACS Mouse Multiple tissue Adult immune Subtype T cell of Lung	MouseAtlasFACS Mouse Multiple tissue Adult immune Subtype T cell of Lung	MouseAtlasFACS	9.035e-94	55	222	KLHL6,SELPLG,SP100,CD52,TCF7,B4GALNT1,EPSTI1,ARHGAP15,SPN,DUSP2,PSMB8,ARHGAP9,PTPN22,SH2D2A,LCK,ITGA4,PTPN18,SP110,RGS1,ITGB7,HCST,CYTIP,LAPTM5,TBC1D10C,ARHGDIB,CORO1A,CD2,CD3D,CD3G,CD7,PTPRC,PTPRCAP,THY1,LAT,SATB1,CD28,DNAJC15,SKAP1,CD37,CD48,SEPT1,CD53,LSP1,CCL5,NKG7,LTB,GPR171,TRAF3IP3,RINL,KLRD1,CTSW,IL7R,RAC2,S1PR4,FERMT3
Nsg1	Vas-Endo	0	11.7667	0.242654	0.812698		T Lymphocyte	Coexpression Atlas	MouseAtlas Mouse Multiple Adult lymphoid Subtype Lung_T cell	MouseAtlas Mouse Multiple Adult lymphoid Subtype Lung_T cell	MouseAtlas	7.728e-89	50	168	SELPLG,CD52,TCF7,B4GALNT1,WAS,EPSTI1,ARHGAP15,SPN,DUSP2,PSMB8,ARHGAP9,ARHGAP30,LCK,PTPN18,SP110,ITGB7,HCST,CYTIP,LAPTM5,TBC1D10C,ARHGDIB,CORO1A,CD2,CD3D,CD3G,CD7,PTPRC,PTPRCAP,THY1,LAT,SATB1,CD28,SKAP1,CD37,GZMA,CD48,SEPT1,CD53,LSP1,CCL5,NKG7,LTB,TRAF3IP3,KLRD1,CTSW,HCLS1,APBB1IP,IL7R,RAC2,S1PR4
Nostrin	Vas-Endo	0	11.3207	0.419431	0.806746		Vas-Endo	GO: Biological Process	GO:0001525	angiogenesis		1.479e-23	28	464	ROBO4,FLT1,RAMP2,ADAM15,PECAM1,GATA2,SOX17,MCAM,ACVRL1,TEK,ACE,S1PR1,EDN1,CEACAM1,RASIP1,PTPRB,EFNB2,TIE1,HEY1,ECSCR,ACKR3,CD34,PPP1R16B,AHR,KDR,EGFL7,CALCRL,ENG
Grap	Vas-Endo	0	11.0521	0.409479	0.802974		Vas-Endo	GO: Biological Process	GO:0001944	vasculature development		1.423e-22	31	677	ROBO4,FLT1,RAMP2,ADAM15,PECAM1,GATA2,SOX17,MCAM,ACVRL1,TEK,ACE,S1PR1,EDN1,ARHGEF15,CEACAM1,RASIP1,PTPRB,EFNB2,TIE1,HEY1,ECSCR,ACKR3,CD34,PPP1R16B,AHR,KDR,EGFL7,CALCRL,ENG,KIT,CDH5
Trib2	Vas-Endo	0	10.8824	0.294787	0.800515		Vas-Endo	Coexpression Atlas	MouseAtlasFACS Mouse Multiple tissue Adult endothelial Subtype endothelial cell of Lung	MouseAtlasFACS Mouse Multiple tissue Adult endothelial Subtype endothelial cell of Lung	MouseAtlasFACS	1.443e-113	65	227	ACER2,GIMAP4,ADCY4,FLT1,PLVAP,TSPAN18,RAMP2,IMPDH1,PODXL,MYCT1,PECAM1,ICAM2,RIPPLY3,SH2D3C,GATA2,SOX17,MCAM,CLEC1A,STMN2,ESAM,GIMAP1,PRSS23,ACVRL1,MYZAP,TEK,ACE,S1PR1,EDN1,PRX,CEMIP2,LDB2,LGALS9,CD93,RASIP1,KLHL5,PTPRB,EFNB2,GPIHBP1,TIE1,HEY1,USHBP1,CLEC14A,ECSCR,SCARB1,NSG1,SCN7A,TSPAN7,PPP1R16B,TSPAN13,KDR,CLDN5,SEMA6A,EGFL7,CALCRL,NOSTRIN,ENG,KIT,TM4SF1,GNGT2,CDH5,ANKRD33B,GIMAP6,HYAL2,EMCN,GR…
Esam	Vas-Endo	0	10.7502	0.576777	0.798556		Vas-Endo	Coexpression Atlas	MouseAtlas Mouse Multiple Adult endothelial Subtype Lung_endothelial cell	MouseAtlas Mouse Multiple Adult endothelial Subtype Lung_endothelial cell	MouseAtlas	1.119e-88	52	179	ACER2,GIMAP4,PLVAP,TSPAN18,RAMP2,IMPDH1,PODXL,MYCT1,PECAM1,ICAM2,RIPPLY3,GATA2,CLEC1A,STMN2,ESAM,GIMAP1,PRSS23,ACVRL1,MYZAP,TEK,ACE,S1PR1,EDN1,ARHGEF15,PRX,LDB2,CD93,RASIP1,KLHL5,PTPRB,GPIHBP1,TIE1,USHBP1,CLEC14A,ECSCR,CD34,NSG1,SCN7A,TSPAN7,PPP1R16B,TSPAN13,CLDN5,EGFL7,CALCRL,NOSTRIN,ENG,TM4SF1,GNGT2,CDH5,GIMAP6,HYAL2,EMCN
Fli1	Vas-Endo	0	10.6635	0.329858	0.797251
Gngt2	Vas-Endo	0	10.4573	0.266825	0.794076
Ahr	Vas-Endo	1.08694442085074e-321	10.2542	0.229384	0.79085
Hyal2	Vas-Endo	0	9.9862	0.258294	0.786436
Ldb2	Vas-Endo	0	9.96891	0.494787	0.786145
Edn1	Vas-Endo	0	9.91409	0.266825	0.785216
Tspan13	Vas-Endo	0	9.90699	0.644076	0.785095
Sh2d3c	Vas-Endo	4.26845e-277	9.88216	0.203791	0.784672
2810025M15Rik	Vas-Endo	0	9.75494	0.359716	0.782474
Tm4sf1	Vas-Endo	0	9.7369	0.57346	0.782159
Scarb1	Vas-Endo	0	9.72525	0.394313	0.781955
Lgals9	Vas-Endo	0	9.61096	0.438389	0.779933
Rgs12	Vas-Endo	0	9.36165	0.307583	0.775388
Dok4	Vas-Endo	0	9.30536	0.248815	0.774336
Klhl5	Vas-Endo	0	9.29777	0.409479	0.774194
Tmem2	Vas-Endo	0	9.29612	0.383412	0.774163
Efnb2	Vas-Endo	0	9.22455	0.409479	0.772809
Ramp2	Vas-Endo	0	9.15594	0.944076	0.771495
Ceacam2	Vas-Endo	5.20022e-264	9.08154	0.204739	0.770053
Scn7a	Vas-Endo	0	8.99871	0.627488	0.768427
Ppap2a	Vas-Endo	0	8.90628	0.591469	0.766585
Impdh1	Vas-Endo	1.28691e-278	8.8664	0.218483	0.765781
Mcam	Vas-Endo	0	8.73924	0.432227	0.76318
Zeb1	Vas-Endo	6.35149e-305	8.70194	0.240284	0.762406
Ceacam1	Vas-Endo	0	8.69298	0.27346	0.762219
Ccl21b	Lym-Endo	6.77004e-76	466.496	0.837838	0.688889
Gm10591	Lym-Endo	6.77004e-76	466.496	0.837838	0.688889
Mmrn1	Lym-Endo	5.93895e-79	254.264	0.945946	0.546875
Thy1	Lym-Endo	1.28228e-42	245.788	0.567568	0.538462
Hoxd8	Lym-Endo	7.67121e-15	240.772	0.216216	0.533333
Apba2	Lym-Endo	9.50346e-25	228.232	0.351351	0.52
Gm13304	Lym-Endo	5.91293e-79	210.676	0.972973	0.5
Ptx3	Lym-Endo	1.18001e-35	181.947	0.513514	0.463415
Ccl21a	Lym-Endo	6.06668e-76	168.541	0.972973	0.444444
Gm21541	Lym-Endo	1.48003e-70	141.801	0.945946	0.402299
Reln	Lym-Endo	4.11508e-51	122.894	0.756757	0.368421
Pcsk6	Lym-Endo	1.67612e-20	105.338	0.351351	0.333333
Dtx1	Lym-Endo	6.19339e-12	99.1415	0.216216	0.32
Sh3gl3	Lym-Endo	1.56255e-16	92.6973	0.297297	0.305556
Btnl9	Lym-Endo	1.62031e-14	84.2703	0.27027	0.285714
Nts	Lym-Endo	8.86724e-17	70.2252	0.324324	0.25
Slc45a3	Lym-Endo	8.1404e-23	67.4162	0.432432	0.242424
Ablim2	Lym-Endo	2.79982e-10	60.1931	0.216216	0.222222
Prox1	Lym-Endo	1.26538e-29	57.457	0.567568	0.214286
Gpm6a	Lym-Endo	2.20019e-12	50.1609	0.27027	0.192308
Klhl4	Lym-Endo	7.1546e-27	50.1609	0.540541	0.192308
Fgl2	Lym-Endo	2.00312e-41	46.9969	0.783784	0.18239
Gm2163	Lym-Endo	5.73702e-09	40.1287	0.216216	0.16
Sema3d	Lym-Endo	3.11201e-15	39.6925	0.351351	0.158537
Tnfrsf11a	Lym-Endo	2.69104e-11	38.3047	0.27027	0.153846
Fxyd6	Lym-Endo	4.61994e-26	38.1396	0.567568	0.153285
Cda	Lym-Endo	1.6243e-13	36.1158	0.324324	0.146341
Olfml2a	Lym-Endo	3.03042e-17	35.9106	0.405405	0.145631
AA467197	Lym-Endo	8.81418e-10	35.7751	0.243243	0.145161
Gap43	Lym-Endo	7.1546e-27	35.6528	0.594595	0.144737
Gm17167	Lym-Endo	5.13241e-17	34.3493	0.405405	0.140187
Meox1	Lym-Endo	1.69588e-14	34.2348	0.351351	0.139785
Scn3a	Lym-Endo	7.23662e-13	31.6014	0.324324	0.130435
Gm10600	Lym-Endo	1.40095e-11	30.8991	0.297297	0.127907
Ggct	Lym-Endo	4.91555e-15	30.4068	0.378378	0.126126
Rgs7bp	Lym-Endo	1.44838e-12	29.7424	0.324324	0.123711
Cpe	Lym-Endo	1.8862e-18	29.1178	0.459459	0.121429
Tmod2	Lym-Endo	3.43679e-17	29.0587	0.432432	0.121212
Unc5b	Lym-Endo	6.65384e-23	26.6517	0.567568	0.112299
Tbx1	Lym-Endo	1.73107e-08	24.9484	0.243243	0.105882
Apold1	Lym-Endo	8.51775e-20	24.8623	0.513514	0.105556
Flt4	Lym-Endo	5.29663e-34	22.6533	0.810811	0.0970874
Pard6g	Lym-Endo	2.18266e-35	22.2899	0.837838	0.095679
Ntn1	Lym-Endo	4.32548e-20	22.1764	0.540541	0.0952381
Tmem173	Lym-Endo	4.66352e-08	22.0475	0.243243	0.0947368
Nxn	Lym-Endo	1.17989e-06	19.1523	0.216216	0.0833333
Susd4	Lym-Endo	2.40731e-09	18.689	0.297297	0.0814815
Egln3	Lym-Endo	2.68655e-08	18.1617	0.27027	0.0793651
Rab3il1	Lym-Endo	2.08586e-06	17.5563	0.216216	0.0769231
Stab1	Lym-Endo	5.27728e-24	17.498	0.675676	0.0766871
Bok	Lym-Endo	8.30188e-08	15.9603	0.27027	0.0704225
Mrc1	Lym-Endo	2.75964e-14	15.8473	0.459459	0.0699588
Emid1	Lym-Endo	6.76676e-14	14.9853	0.459459	0.0664062
Col18a1	Lym-Endo	9.14946e-17	13.0507	0.567568	0.0583333
Rftn1	Lym-Endo	4.71309e-06	12.2328	0.243243	0.054878
Fabp4	Lym-Endo	4.34745e-26	12.1078	0.810811	0.0543478
Samsn1	Lym-Endo	2.1094e-07	11.7636	0.297297	0.0528846
Sept6	Lym-Endo	7.12691e-06	11.5615	0.243243	0.0520231
Lbp	Lym-Endo	4.87352e-12	11.406	0.459459	0.0513595
Ipo11	Lym-Endo	5.4363e-08	11.3879	0.324324	0.0512821
Sigmar1	Lym-Endo	1.21757e-08	11.1333	0.351351	0.0501931
Lmo2	Lym-Endo	5.25787e-13	10.2637	0.513514	0.0464548
H19	Lym-Endo	2.87463e-27	9.79197	0.891892	0.0444145
Sh3pxd2b	Lym-Endo	7.07251e-06	9.53284	0.27027	0.04329
Olfm1	Lym-Endo	1.87948e-08	9.30429	0.378378	0.0422961
Reep1	Lym-Endo	2.27642e-06	9.15981	0.297297	0.0416667
Nrp2	Lym-Endo	3.14877e-20	9.03357	0.756757	0.041116
Sgk3	Lym-Endo	3.21805e-08	8.88391	0.378378	0.0404624
Aebp1	Lym-Endo	1.27195e-09	8.87055	0.432432	0.040404
Pear1	Lym-Endo	1.30543e-09	8.84727	0.432432	0.0403023
Hmgn3	Lym-Endo	1.8386e-07	8.72224	0.351351	0.0397554
Ctnnal1	Lym-Endo	1.06969e-06	8.54091	0.324324	0.038961
Layn	Lym-Endo	7.47005e-05	8.35278	0.243243	0.0381356
Tubb6	Lym-Endo	6.08956e-06	8.24709	0.297297	0.0376712
Tbc1d16	Lym-Endo	2.45832e-05	8.16572	0.27027	0.0373134
Fam43a	Lym-Endo	7.61557e-06	8.0188	0.297297	0.0366667
Zbtb8os	Lym-Endo	8.03117e-06	7.96369	0.297297	0.0364238
N4bp3	Lym-Endo	8.26315e-06	7.93641	0.297297	0.0363036
Palm	Lym-Endo	3.16386e-05	7.89047	0.27027	0.0361011
Pla2g16	Lym-Endo	0.000119392	7.8028	0.243243	0.0357143
Sned1	Lym-Endo	1.58493e-07	7.76174	0.378378	0.035533
Ptpre	Lym-Endo	6.87904e-07	7.75859	0.351351	0.0355191
Igf1	Lym-Endo	9.23194e-09	7.71353	0.432432	0.0353201
Fscn1	Lym-Endo	7.54807e-07	7.69321	0.351351	0.0352304
Dlg1	Lym-Endo	4.99574e-10	7.58432	0.486486	0.034749
Itm2a	Lym-Endo	4.99574e-10	7.58432	0.486486	0.034749
KCTD12	Lym-Endo	1.79625e-11	7.56466	0.540541	0.034662
Smyd2	Lym-Endo	1.39695e-05	7.47559	0.297297	0.0342679
Ephx1	Lym-Endo	0.000537854	7.42469	0.216216	0.0340426
Ubash3b	Lym-Endo	0.000537854	7.42469	0.216216	0.0340426
Tc2n	Lym-Endo	7.48454e-08	7.34915	0.405405	0.0337079
Lcn2	Lym-Endo	1.03141e-09	7.25079	0.486486	0.0332717
Smad1	Lym-Endo	8.27713e-12	7.1938	0.567568	0.0330189
Fbln2	Lym-Endo	1.82663e-06	7.07696	0.351351	0.0325
Tril	Lym-Endo	1.28113e-07	7.03816	0.405405	0.0323276
Npdc1	Lym-Endo	0.000764346	6.99338	0.216216	0.0321285
Nmb	Lym-Endo	0.000780983	6.96449	0.216216	0.032
Mgat4b	Lym-Endo	2.63092e-05	6.95926	0.297297	0.0319767
Kdr	Lym-Endo	3.31181e-17	6.9399	0.756757	0.0318907
Dab2	Lym-Endo	1.06346e-08	6.87425	0.459459	0.0315985
Scel	AT1	3.77503e-115	15.1514	0.344304	0.445902
Rtkn2	AT1	4.12494e-251	12.5667	0.716456	0.400283
2210011C24Rik	AT1	5.3955e-67	12.113	0.232911	0.391489
Msln	AT1	6.65437e-307	11.9291	0.840506	0.38785
Gipc2	AT1	1.98405e-123	11.3795	0.417722	0.376712
S100a14	AT1	6.54424e-199	11.005	0.63038	0.368889
Scnn1g	AT1	2.67123e-215	10.8638	0.673418	0.365887
Plscr2	AT1	8.61436e-85	10.6837	0.308861	0.362018
Akr1c14	AT1	1.75982e-122	10.1788	0.437975	0.350913
Spock2	AT1	3.09413e-239	9.79048	0.756962	0.342105
Pdpn	AT1	2.66786e-187	9.74526	0.632911	0.341064
Slc6a14	AT1	1.80124e-155	9.706	0.546835	0.340157
Aqp5	AT1	2.60342e-235	9.39826	0.759494	0.332963
Col4a3	AT1	1.33255e-181	9.05461	0.637975	0.324742
Akap5	AT1	1.73223e-306	8.84005	0.916456	0.319506
Sema3a	AT1	6.29482e-98	8.68547	0.392405	0.315682
Sema3e	AT1	5.19028e-88	8.59664	0.359494	0.313466
Sec14l3	AT1	5.96948e-302	8.409	0.921519	0.308736
Col4a4	AT1	1.90743e-125	8.36317	0.493671	0.307571
Tmem37	AT1	6.11895e-155	8.21515	0.589873	0.303781
Scnn1b	AT1	9.95343e-84	8.16068	0.35443	0.302376
2310007B03Rik	AT1	3.58276e-57	8.08062	0.253165	0.3003
Cdkn2b	AT1	1.53402e-151	8.06908	0.58481	0.3
Sh3d21	AT1	1.18537e-117	7.71502	0.488608	0.290663
Krt19	AT1	2.9131e-191	7.50998	0.718987	0.285141
Krt7	AT1	3.68949e-230	7.47542	0.81519	0.284201
Pard6b	AT1	1.17618e-81	7.33031	0.36962	0.28023
Gramd2	AT1	7.78084e-126	7.2362	0.534177	0.277632
Slc39a8	AT1	1.60513e-142	7.03065	0.597468	0.271889
2200002D01Rik	AT1	6.403e-179	6.97328	0.708861	0.27027
Rab11fip1	AT1	2.41192e-99	6.89199	0.453165	0.267964
Igfbp6	AT1	6.63317e-126	6.81806	0.551899	0.265854
Tacstd2	AT1	3.54464e-54	6.76033	0.270886	0.264198
Fgfbp1	AT1	1.62036e-60	6.52771	0.306329	0.257447
Eps8l2	AT1	1.32123e-85	6.48691	0.41519	0.25625
Fam174b	AT1	4.86534e-63	6.41055	0.321519	0.254
Llgl2	AT1	6.5172e-89	6.32498	0.435443	0.251462
Mmp11	AT1	2.13682e-57	6.17306	0.303797	0.246914
Gprc5a	AT1	1.54681e-204	6.13662	0.817722	0.245814
Myh14	AT1	1.34235e-177	6.00717	0.75443	0.241883
Tmprss2	AT1	2.41443e-40	5.92485	0.227848	0.239362
Clic3	AT1	2.70869e-178	5.90947	0.762025	0.238889
Pkp2	AT1	8.7666e-55	5.89609	0.301266	0.238477
Cldn4	AT1	4.58196e-41	5.79798	0.235443	0.235443
Cryab	AT1	9.83367e-164	5.7156	0.731646	0.232877
Ano1	AT1	1.13809e-63	5.70168	0.351899	0.232441
Lmo7	AT1	1.34797e-235	5.62188	0.913924	0.229936
Scnn1a	AT1	4.60755e-164	5.60993	0.739241	0.22956
Osbpl6	AT1	1.25994e-72	5.57079	0.4	0.228324
Sphk1	AT1	7.73597e-58	5.51778	0.331646	0.226644
Krt8	AT1	3.34157e-129	5.46966	0.635443	0.225112
Il18r1	AT1	8.29423e-71	5.45382	0.397468	0.224607
Bcar3	AT1	9.28347e-55	5.45358	0.318987	0.224599
Trim16	AT1	1.78077e-43	5.43212	0.260759	0.223913
Serpinb6c	AT1	3.99878e-36	5.28605	0.225316	0.219212
Fam189a2	AT1	3.28699e-67	5.2718	0.389873	0.21875
Flrt3	AT1	1.05227e-49	5.25942	0.301266	0.218349
Serpinb9	AT1	3.44078e-53	5.22082	0.321519	0.217094
Cldn18	AT1	7.18677e-249	5.1546	0.962025	0.214932
Klf5	AT1	1.92222e-46	5.14718	0.288608	0.214689
Pitpnm3	AT1	2.98975e-32	5.14628	0.207595	0.21466
Mthfd1	AT1	4.6767e-74	5.13762	0.43038	0.214376
Tspan15	AT1	2.31645e-92	5.13027	0.513924	0.214135
Slco3a1	AT1	3.55626e-52	5.10927	0.321519	0.213445
Fads3	AT1	6.13205e-38	5.09147	0.243038	0.21286
Ppl	AT1	1.72726e-59	5.0704	0.362025	0.212166
Tmod1	AT1	3.30622e-40	5.04053	0.258228	0.21118
Hopx	AT1	9.74218e-184	4.99854	0.835443	0.20979
Vegfa	AT1	7.85727e-175	4.98247	0.812658	0.209257
Ppm1l	AT1	1.75463e-34	4.89524	0.23038	0.206349
Ager	AT1	3.56353e-259	4.87529	0.989873	0.205681
Rassf7	AT1	5.32587e-33	4.8588	0.222785	0.205128
F3	AT1	1.70974e-74	4.81455	0.453165	0.203641
Krt18	AT1	2.57483e-101	4.78034	0.577215	0.202487
Samhd1	AT1	1.93082e-133	4.7672	0.701266	0.202042
Itga3	AT1	5.44321e-30	4.76507	0.207595	0.20197
Mal	AT1	6.3013e-52	4.75128	0.339241	0.201504
Wwc1	AT1	8.15242e-65	4.69257	0.412658	0.19951
Pdgfa	AT1	5.87911e-79	4.62312	0.488608	0.19714
AA986860	AT1	3.03863e-48	4.60871	0.326582	0.196646
Trp53bp2	AT1	1.88026e-67	4.59937	0.432911	0.196326
Cystm1	AT1	1.61442e-84	4.51084	0.524051	0.193277
Arl4c	AT1	1.67784e-38	4.46138	0.275949	0.191564
Icam1	AT1	4.72675e-94	4.46027	0.572152	0.191525
Tes	AT1	1.11838e-46	4.4565	0.326582	0.191395
Tspan8	AT1	1.57339e-123	4.43961	0.693671	0.190808
Ctgf	AT1	7.09002e-88	4.39789	0.549367	0.189354
Lgals3	AT1	3.15214e-125	4.37019	0.706329	0.188386
Fgf1	AT1	3.4223e-32	4.35194	0.240506	0.187747
Pxdc1	AT1	4.15253e-30	4.32272	0.227848	0.186722
Tinagl1	AT1	8.91974e-173	4.2745	0.863291	0.185024
Mal2	AT1	7.68553e-47	4.24334	0.341772	0.183924
Anxa1	AT1	4.1626e-157	4.21558	0.825316	0.182941
Wfdc1	AT1	2.54153e-25	4.20169	0.2	0.182448
Cgn	AT1	1.01374e-26	4.20084	0.210127	0.182418
Lamc2	AT1	4.50714e-40	4.16853	0.303797	0.181269
Ndst1	AT1	5.0212e-52	4.15932	0.379747	0.180941
Phactr1	AT1	4.47594e-32	4.15135	0.250633	0.180657
Prkcdbp	AT1	2.56777e-73	4.13753	0.501266	0.180164
Gja1	AT1	4.87016e-58	4.13111	0.417722	0.179935
Scel	AT1/AT2	3.29204e-118	14.3339	0.313043	0.472131
Eya2	AT1/AT2	6.13764e-75	13.9677	0.206522	0.465686
Mfap3l	AT1/AT2	5.43618e-76	13.7569	0.21087	0.461905
Itgb6	AT1/AT2	6.48337e-77	13.2447	0.217391	0.452489
Scnn1b	AT1/AT2	4.57217e-165	12.7339	0.445652	0.442765
Rtkn2	AT1/AT2	7.5767e-272	12.5861	0.676087	0.439887
D10Bwg1379e	AT1/AT2	1.61084e-75	12.5476	0.219565	0.43913
Pard6b	AT1/AT2	4.36831e-183	12.3739	0.493478	0.435701
Col4a4	AT1/AT2	5.05944e-228	12.1976	0.595652	0.432177
Rap1gap	AT1/AT2	3.16269e-134	12.0886	0.380435	0.429975
Rprm	AT1/AT2	6.25975e-94	11.9724	0.276087	0.427609
Liph	AT1/AT2	1.28059e-126	11.8087	0.365217	0.424242
Scnn1g	AT1/AT2	6.02791e-260	11.7805	0.669565	0.423659
Vnn1	AT1/AT2	3.34608e-104	11.7692	0.306522	0.423423
2210011C24Rik	AT1/AT2	4.75393e-71	11.666	0.215217	0.421277
Fabp3	AT1/AT2	4.75393e-71	11.666	0.215217	0.421277
Sema3a	AT1/AT2	5.61402e-158	11.5838	0.447826	0.419552
Akr1c14	AT1/AT2	2.19178e-157	11.503	0.447826	0.41785
2310007B03Rik	AT1/AT2	3.3221e-101	11.4826	0.302174	0.417417
Pde8b	AT1/AT2	3.3221e-101	11.4826	0.302174	0.417417
Sema3e	AT1/AT2	2.38925e-142	11.4732	0.41087	0.417219
Egfr	AT1/AT2	7.61311e-84	11.4332	0.254348	0.41637
Tmem116	AT1/AT2	1.66301e-89	11.3179	0.271739	0.413907
Col4a3	AT1/AT2	6.9787e-269	11.3063	0.697826	0.41366
Sema3b	AT1/AT2	6.54664e-64	11.0857	0.2	0.408889
Sec14l4	AT1/AT2	1.63989e-84	11.0525	0.26087	0.408163
Sh3d21	AT1/AT2	3.59711e-212	10.9823	0.586957	0.406627
Matn4	AT1/AT2	4.66905e-144	10.8689	0.426087	0.404124
Ccdc120	AT1/AT2	3.07653e-68	10.867	0.215217	0.404082
Gramd2	AT1/AT2	1.71229e-248	10.8609	0.667391	0.403947
Klc3	AT1/AT2	2.86981e-70	10.8256	0.221739	0.403162
Gnmt	AT1/AT2	1.93958e-71	10.753	0.226087	0.401544
S100a14	AT1/AT2	4.22879e-209	10.6841	0.586957	0.4
Gipc2	AT1/AT2	2.8215e-125	10.6637	0.380435	0.399543
Esrp1	AT1/AT2	1.36306e-77	10.6526	0.245652	0.399293
Daam2	AT1/AT2	3.91777e-79	10.503	0.252174	0.395904
Cldn4	AT1/AT2	5.69878e-109	10.4605	0.33913	0.394937
Fzd5	AT1/AT2	2.76588e-76	10.3483	0.245652	0.392361
Fam189a2	AT1/AT2	4.04719e-211	10.3346	0.6	0.392045
Ano1	AT1/AT2	3.90492e-172	10.3025	0.508696	0.391304
Lamc2	AT1/AT2	1.08339e-194	10.2996	0.563043	0.391239
Rab11fip1	AT1/AT2	2.62232e-196	10.2772	0.567391	0.390719
Slc6a14	AT1/AT2	2.691e-184	10.2699	0.53913	0.390551
Pitpnm3	AT1/AT2	2.36587e-102	10.2484	0.323913	0.390052
Ndnf	AT1/AT2	8.99136e-184	10.2171	0.53913	0.389325
Plekhd1	AT1/AT2	1.36972e-61	10.2084	0.202174	0.389121
Shh	AT1/AT2	6.47439e-75	10.1984	0.243478	0.388889
Slc37a1	AT1/AT2	1.53783e-80	10.1753	0.26087	0.38835
Sh2d4a	AT1/AT2	1.76651e-123	10.1671	0.384783	0.388158
Eps8l2	AT1/AT2	1.97039e-181	10.0724	0.536957	0.385937
Tmem62	AT1/AT2	1.12591e-61	10.043	0.204348	0.385246
Epn3	AT1/AT2	6.72328e-99	10.0421	0.317391	0.385224
Zfp385b	AT1/AT2	4.00611e-65	10.0417	0.215217	0.385214
Pkp2	AT1/AT2	2.26931e-134	10.0228	0.417391	0.38477
Slc26a9	AT1/AT2	9.50958e-84	9.94723	0.273913	0.382979
Akap5	AT1/AT2	0	9.80259	0.934783	0.379523
Traf1	AT1/AT2	5.13769e-147	9.78337	0.456522	0.379061
Col4a5	AT1/AT2	9.32446e-86	9.78118	0.282609	0.379009
Fam184a	AT1/AT2	2.11936e-74	9.76991	0.247826	0.378738
Areg	AT1/AT2	2.78766e-81	9.74135	0.269565	0.378049
Cgn	AT1/AT2	1.41331e-116	9.74024	0.373913	0.378022
Atp7b	AT1/AT2	1.21622e-61	9.67613	0.208696	0.376471
Cds1	AT1/AT2	1.7148e-114	9.66112	0.369565	0.376106
Dsp	AT1/AT2	9.61389e-93	9.61565	0.306522	0.375
Crb3	AT1/AT2	5.62473e-162	9.59896	0.5	0.374593
Pip5k1b	AT1/AT2	1.30558e-175	9.59226	0.534783	0.374429
Msln	AT1/AT2	1.52021e-245	9.56781	0.695652	0.373832
Rab25	AT1/AT2	5.87501e-88	9.53093	0.293478	0.372928
Igsf5	AT1/AT2	2.15492e-91	9.507	0.304348	0.37234
Myo5b	AT1/AT2	9.52293e-72	9.49694	0.243478	0.372093
Cecr2	AT1/AT2	2.49116e-98	9.46422	0.326087	0.371287
Erbb3	AT1/AT2	5.0666e-133	9.46118	0.426087	0.371212
Cobl	AT1/AT2	9.39343e-65	9.44891	0.221739	0.370909
Tmem37	AT1/AT2	4.60139e-208	9.42321	0.617391	0.370274
Cdkn2b	AT1/AT2	6.24437e-209	9.41739	0.619565	0.37013
Stard10	AT1/AT2	2.67313e-59	9.41533	0.204348	0.370079
Pcx	AT1/AT2	7.61779e-61	9.30857	0.21087	0.367424
Aqp5	AT1/AT2	2.91711e-253	9.30638	0.719565	0.36737
Slco4c1	AT1/AT2	1.84702e-63	9.3025	0.219565	0.367273
Atp6v0a4	AT1/AT2	1.23723e-192	9.29099	0.584783	0.366985
Lamb3	AT1/AT2	5.14264e-100	9.27826	0.334783	0.366667
Cdcp1	AT1/AT2	2.32276e-75	9.25779	0.258696	0.366154
AA986860	AT1/AT2	7.95746e-167	9.24582	0.521739	0.365854
Rbpjl	AT1/AT2	4.71323e-115	9.22554	0.380435	0.365344
Zfp462	AT1/AT2	4.82916e-65	9.20836	0.226087	0.364912
Clip4	AT1/AT2	3.50359e-90	9.18568	0.306522	0.364341
Tfcp2l1	AT1/AT2	2.2493e-190	9.17733	0.582609	0.36413
Ppl	AT1/AT2	4.60009e-170	9.15243	0.532609	0.363501
Psat1	AT1/AT2	3.59106e-60	9.1443	0.21087	0.363296
9330182L06Rik	AT1/AT2	5.09105e-78	9.11576	0.269565	0.362573
Llgl2	AT1/AT2	3.32707e-172	9.11576	0.53913	0.362573
Mal2	AT1/AT2	9.13792e-188	9.10884	0.578261	0.362398
Tmod1	AT1/AT2	3.84686e-114	9.10573	0.380435	0.362319
Hs2st1	AT1/AT2	1.46016e-87	9.10123	0.3	0.362205
Cep170b	AT1/AT2	1.1601e-91	9.08566	0.313043	0.361809
Exph5	AT1/AT2	1.85613e-74	9.08145	0.258696	0.361702
Il18r1	AT1/AT2	1.05014e-174	9.03484	0.547826	0.360515
Epha4	AT1/AT2	4.39805e-99	9.03289	0.336957	0.360465
Nedd4l	AT1/AT2	2.76066e-171	9.03289	0.53913	0.360465
Hook1	AT1/AT2	1.55894e-87	8.98236	0.302174	0.359173
Egfl6	AT2	0	11.7282	0.565901	0.580645
Pla2g1b	AT2	2.58854e-235	11.5505	0.380895	0.576923
Lgi3	AT2	0	11.3868	0.64208	0.573434
Lamp3	AT2	0	11.1025	0.678356	0.56724
Scd1	AT2	0	10.9266	0.575574	0.563314
Atp6v1c2	AT2	8.6179e-222	10.8703	0.37243	0.562044
Hc	AT2	0	10.7852	0.76058	0.560107
Slc26a9	AT2	4.24176e-122	10.4871	0.220073	0.553191
Rbpjl	AT2	5.4268e-182	10.4008	0.319226	0.551148
Chi3l1	AT2	6.73427e-268	10.2914	0.451028	0.548529
Spink5	AT2	0	10.2458	0.669891	0.547431
Bex2	AT2	0	10.0313	0.58283	0.542182
Elf5	AT2	3.44816e-192	9.94044	0.34341	0.539924
Ppp1r14c	AT2	0	9.92824	0.650544	0.539619
Tfcp2l1	AT2	1.31767e-280	9.8655	0.478839	0.538043
Cxcl15	AT2	0	9.65346	0.927449	0.532639
Kcnc3	AT2	6.99109e-187	9.55026	0.342201	0.529963
Dram1	AT2	0	9.41461	0.819831	0.526398
Muc1	AT2	1.6693490041684e-319	9.3133	0.547763	0.523699
Etv5	AT2	3.8525e-257	9.19434	0.460701	0.520492
S100g	AT2	0	9.11417	0.873035	0.518306
Tspan11	AT2	3.75342e-169	8.97257	0.324063	0.514395
Cebpa	AT2	3.26116e-278	8.97119	0.498186	0.514357
Retnla	AT2	3.36758e-119	8.87804	0.237001	0.511749
Bex1	AT2	0	8.59196	0.769045	0.503563
Myh7	AT2	8.95208e-96	8.27224	0.201935	0.494083
Kcnj15	AT2	4.8368e-191	8.15954	0.380895	0.490654
Fabp5	AT2	0	8.10646	0.781137	0.489023
Irx3	AT2	6.08506e-231	7.9423	0.454655	0.483912
Irx1	AT2	3.80363e-262	7.61442	0.516324	0.473392
Abca3	AT2	0	7.59611	0.640871	0.472792
Pip5k1b	AT2	1.7176e-175	7.47529	0.37243	0.468798
Matn4	AT2	1.45934e-121	7.33013	0.272068	0.463918
Fasn	AT2	2.32708e-221	7.31532	0.459492	0.463415
Rmdn2	AT2	1.3166e-91	7.29626	0.210399	0.462766
Wfdc2	AT2	0	7.24293	0.863362	0.460943
Bex4	AT2	0	7.2155	0.889964	0.46
Ank3	AT2	3.59497e-234	7.15631	0.487304	0.457955
Slc34a2	AT2	0	7.08447	0.995163	0.455451
Dlk1	AT2	0	7.08395	0.846433	0.455433
Tspan1	AT2	7.39694e-121	7.07925	0.276904	0.455268
Myo5c	AT2	1.42528e-257	6.90064	0.53688	0.448938
Arg2	AT2	3.24013e-99	6.88218	0.235792	0.448276
Lpcat1	AT2	0	6.79732	0.938331	0.445209
Irx2	AT2	1.73518e-137	6.7969	0.319226	0.445194
Pi4k2b	AT2	0	6.78867	0.663845	0.444895
Tc2n	AT2	1.2651e-98	6.72848	0.23821	0.442697
Dcxr	AT2	0	6.72809	0.742443	0.442682
Ces1d	AT2	0	6.72083	0.76179	0.442416
Tmem243	AT2	1.46886e-292	6.69563	0.602177	0.441489
Lcn2	AT2	6.05763e-118	6.55413	0.285369	0.436229
Ccdc68	AT2	2.86434e-141	6.55389	0.334946	0.43622
C77370	AT2	6.51001e-109	6.53853	0.266022	0.435644
Fgfr2	AT2	2.83528e-192	6.48681	0.438936	0.433692
Sftpb	AT2	0	6.41908	0.995163	0.431116
Rtkn	AT2	1.32184e-83	6.41695	0.211608	0.431034
Prr15l	AT2	2.20161e-148	6.35817	0.356711	0.428779
Pgm2	AT2	5.98106e-99	6.34508	0.249093	0.428274
Sfta2	AT2	0	6.32179	0.92503	0.427374
Sftpd	AT2	0	6.25837	0.981862	0.424908
Gas6	AT2	1.74617e-254	6.24204	0.562273	0.42427
Soat1	AT2	4.79182e-159	6.18318	0.385732	0.421958
Dpp4	AT2	5.14296e-190	6.06181	0.453446	0.41713
Rbm47	AT2	4.29557e-133	6.03786	0.336155	0.416168
Prss8	AT2	4.47135e-128	5.93799	0.3289	0.412121
Sdc1	AT2	2.09852e-286	5.90223	0.633615	0.410658
Tmem164	AT2	4.19796e-115	5.89141	0.301088	0.410214
Cbr2	AT2	0	5.88296	0.783555	0.409867
Epcam	AT2	1.12938e-244	5.85544	0.565901	0.408734
Cldn3	AT2	0	5.8488	0.817412	0.408459
C77080	AT2	5.59482e-117	5.8464	0.307134	0.40836
Nkx2-1	AT2	1.27641e-268	5.83644	0.608222	0.407948
Lss	AT2	6.21724e-75	5.82981	0.205562	0.407674
Napsa	AT2	0	5.81073	0.972189	0.406883
Baiap2l1	AT2	1.27226e-90	5.80907	0.245466	0.406814
Snx25	AT2	4.91079e-114	5.76169	0.303507	0.404839
Chchd10	AT2	5.4297814477953e-321	5.70615	0.698912	0.402507
Tmem213	AT2	1.27287e-111	5.64692	0.302297	0.4
Lyz1	AT2	1.59431e-244	5.56229	0.58283	0.396382
Exosc7	AT2	2.25052e-287	5.49267	0.660218	0.393372
Npc1	AT2	8.03495e-208	5.42908	0.52237	0.390597
Acsl4	AT2	9.79494e-189	5.41726	0.484885	0.390078
Rac3	AT2	3.22444e-71	5.416	0.207981	0.390023
Hk2	AT2	9.24873e-89	5.30018	0.258767	0.384892
Ctsc	AT2	1.00025e-302	5.26217	0.700121	0.38319
Lrrk2	AT2	5.08412e-78	5.24617	0.232164	0.38247
Itga9	AT2	2.8697e-99	5.23106	0.288996	0.381789
Mt2	AT2	2.34968e-207	5.20441	0.535671	0.380584
Arhgap44	AT2	4.9511e-71	5.18119	0.215236	0.379531
Slc15a2	AT2	1.46038e-174	5.14555	0.471584	0.377907
Pon3	AT2	8.53264e-106	5.12209	0.310762	0.376833
Ifi30	AT2	3.998e-140	5.1198	0.395405	0.376728
Atp6v0a4	AT2	1.03759e-114	5.11559	0.333736	0.376535
Sftpa1	AT2	0	5.09464	0.992745	0.375572
Rab27b	AT2	3.43838e-96	5.07796	0.287787	0.374803
Kcnk1	AT2	7.95823e-84	5.06303	0.255139	0.374113
Acot1	AT2	3.25517e-179	5.05713	0.487304	0.37384
Gclc	AT2	2.17899e-149	5.05607	0.420798	0.373792
Cldn7	AT2	6.13005e-156	5.04588	0.436518	0.37332
Pmvk	AT2	4.11198e-250	5.02808	0.628779	0.372493
Gm15883	Club	1.68992e-22	154.395	0.317073	0.448276
Lrrc26	Club	1.52882e-34	107.852	0.512195	0.362069
Cckar	Club	3.28254e-34	102.321	0.512195	0.35
Gsta2	Club	5.7558e-22	102.321	0.341463	0.35
Aldh3a1	Club	5.29715e-16	83.6107	0.268293	0.305556
Gpx2	Club	2.17174e-18	72.6564	0.317073	0.276596
Chad	Club	2.05341e-12	71.2591	0.219512	0.272727
Lypd2	Club	9.98847e-38	70.9046	0.609756	0.271739
Krt15	Club	1.1416e-30	68.8019	0.512195	0.265823
Gm10639	Club	2.84049e-12	68.4088	0.219512	0.264706
Ly6g6c	Club	1.5732e-13	65.5257	0.243902	0.25641
Ffar4	Club	1.00912e-15	57.0073	0.292683	0.230769
Noxa1	Club	6.5925e-13	55.8895	0.243902	0.227273
Cyp2f2	Club	2.23689e-55	48.1569	0.902439	0.202186
Mia	Club	4.13043e-18	41.9171	0.365854	0.180723
Sox2	Club	1.58623e-11	39.5884	0.243902	0.172414
Rbp4	Club	3.46894e-15	39.2114	0.317073	0.171053
Mgat3	Club	2.29223e-11	38.0049	0.243902	0.166667
Gsta3	Club	6.81869e-28	36.4213	0.560976	0.160839
Gfra1	Club	1.16232e-15	34.1069	0.341463	0.152174
Ehf	Club	5.62617e-12	33.1789	0.268293	0.148649
Btc	Club	1.97784e-09	31.0949	0.219512	0.140625
Homer2	Club	4.49159e-25	30.7392	0.536585	0.139241
Kcnk2	Club	1.12476e-16	27.3909	0.390244	0.125984
Gsta4	Club	2.74422e-39	27.1463	0.804878	0.125
Ace2	Club	4.11396e-13	26.28	0.317073	0.121495
Capsl	Club	8.71711e-10	25.679	0.243902	0.119048
Aox3	Club	2.58652e-18	24.7858	0.439024	0.115385
3110021A11Rik	Club	2.58578e-23	22.0735	0.560976	0.104072
Aldh1a7	Club	3.27444e-26	20.586	0.634146	0.0977444
Bmp3	Club	8.90417e-12	20.2485	0.317073	0.0962963
B430010I23Rik	Club	1.18525e-09	19.5352	0.268293	0.0932203
5330417C22Rik	Club	2.20425e-10	18.539	0.292683	0.0888889
Aldh1a1	Club	2.57179e-34	18.4979	0.804878	0.0887097
Cxcl17	Club	2.45571e-07	17.1022	0.219512	0.0825688
Shmt1	Club	3.42356e-08	16.9665	0.243902	0.0819672
Gabre	Club	3.29622e-07	16.4444	0.219512	0.079646
Dsg2	Club	3.86291e-07	16.1341	0.219512	0.0782609
Plb1	Club	1.18525e-09	15.9461	0.292683	0.0774194
Pafah2	Club	1.36936e-09	15.7262	0.292683	0.0764331
Acsl1	Club	6.5925e-13	14.9773	0.390244	0.0730594
Mmp23	Club	5.39059e-11	14.6173	0.341463	0.0714286
Ptgr1	Club	7.42238e-26	14.3508	0.707317	0.0702179
Arxes2	Club	2.90844e-08	14.0286	0.268293	0.06875
Kcnj13	Club	1.30791e-06	13.7921	0.219512	0.0676692
Gramd1b	Club	1.57425e-06	13.4663	0.219512	0.0661765
Dapk2	Club	3.52632e-12	13.335	0.390244	0.0655738
Chia	Club	3.98098e-12	13.2191	0.390244	0.0650407
Tacstd2	Club	1.80698e-21	13.036	0.634146	0.0641975
Pglyrp1	Club	2.28195e-09	12.6037	0.317073	0.062201
Cldn10	Club	1.84562e-25	12.5844	0.731707	0.0621118
Acss1	Club	2.10766e-13	12.3929	0.439024	0.0612245
Pvrl4	Club	6.42402e-07	12.1811	0.243902	0.060241
Maob	Club	1.39077e-11	12.1131	0.390244	0.0599251
Elf3	Club	1.3837e-07	11.9444	0.268293	0.0591398
Osgin1	Club	4.23123e-09	11.9339	0.317073	0.0590909
Rassf9	Club	8.26906e-07	11.8028	0.243902	0.0584795
Synpo	Club	3.01145e-08	11.6938	0.292683	0.057971
AU021092	Club	3.94609e-20	11.5166	0.634146	0.0571429
Fam46c	Club	6.39773e-06	11.1779	0.219512	0.0555556
Gdpd2	Club	4.76837e-08	11.1779	0.292683	0.0555556
Scgb3a2	Club	9.98847e-38	11.1779	0.97561	0.0555556
Epb4.1l4a	Club	7.08269e-06	11.0337	0.219512	0.054878
Acss2	Club	1.16212e-08	10.9306	0.317073	0.0543933
Sfn	Club	1.14151e-10	10.4481	0.390244	0.0521173
Gss	Club	2.57607e-06	10.3274	0.243902	0.0515464
Wfdc1	Club	2.78645e-15	10.1716	0.536585	0.0508083
Rasd1	Club	6.83513e-07	10.0979	0.268293	0.0504587
Rab38	Club	8.11143e-07	9.90648	0.268293	0.0495495
Trpm6	Club	3.97445e-06	9.79507	0.243902	0.0490196
Fam167a	Club	4.33605e-06	9.69512	0.243902	0.0485437
Cldn4	Club	2.14924e-12	9.6023	0.463415	0.0481013
Fam174b	Club	2.01083e-16	9.58106	0.585366	0.048
Vill	Club	1.11287e-08	9.53527	0.341463	0.0477816
Pls1	Club	2.34344e-05	9.39681	0.219512	0.0471204
Stx19	Club	6.19865e-08	9.39284	0.317073	0.0471014
Atp7b	Club	3.02226e-07	9.38392	0.292683	0.0470588
Samd5	Club	2.74843e-05	9.19473	0.219512	0.0461538
Trf	Club	7.57215e-25	9.15446	0.804878	0.045961
Pcx	Club	4.36316e-07	9.04878	0.292683	0.0454545
Retnla	Club	2.3833e-10	8.82627	0.414634	0.0443864
Mettl7a3	Club	1.09327e-05	8.67691	0.243902	0.0436681
Scnn1b	Club	2.61016e-12	8.57898	0.487805	0.0431965
Pdk3	Club	4.73519e-05	8.5511	0.219512	0.0430622
4930556M19Rik	Club	4.09089e-08	8.52674	0.341463	0.0429448
Slc26a2	Club	5.55927e-13	8.49045	0.512195	0.0427699
Isg20	Club	3.40857e-06	8.46262	0.268293	0.0426357
Akr1c14	Club	5.96117e-13	8.45447	0.512195	0.0425963
Fgfbp1	Club	3.37298e-12	8.44553	0.487805	0.0425532
Gsto1	Club	1.27579e-13	8.39465	0.536585	0.0423077
Nrarp	Club	5.63142e-05	8.34253	0.219512	0.0420561
Cisd1	Club	6.35568e-16	8.31981	0.609756	0.0419463
Epha1	Club	1.58856e-05	8.29801	0.243902	0.041841
Cgn	Club	2.44525e-11	8.28088	0.463415	0.0417582
Ccnd2	Club	2.1845e-23	8.21862	0.804878	0.0414573
Rab25	Club	1.48775e-08	8.21431	0.365854	0.0414365
Cd55	Club	8.78987e-16	8.19071	0.609756	0.0413223
Fam13a	Club	3.05046e-07	8.15286	0.317073	0.0411392
Gstt3	Club	1.87612e-05	8.1207	0.243902	0.0409836
Prkcz	Club	1.78962e-08	8.09763	0.365854	0.0408719
Dlx4	Sox2hi	6.60263e-28	507.783	0.26087	0.75
Lhb	Sox2hi	5.518e-32	317.364	0.326087	0.652174
1700003E16Rik	Sox2hi	2.95552e-31	282.101	0.326087	0.625
Katnal2	Sox2hi	2.95552e-31	282.101	0.326087	0.625
Nek11	Sox2hi	2.95552e-31	282.101	0.326087	0.625
Ccdc151	Sox2hi	1.24087e-48	278.071	0.5	0.621622
Adamdec1	Sox2hi	1.97491e-24	253.891	0.26087	0.6
Fam47e	Sox2hi	2.31548e-43	253.891	0.456522	0.6
Gm16006	Sox2hi	1.97491e-24	253.891	0.26087	0.6
Gm11992	Sox2hi	2.94452e-26	244.488	0.282609	0.590909
Mcidas	Sox2hi	2.94452e-26	244.488	0.282609	0.590909
4922501L14Rik	Sox2hi	3.30924e-20	241.801	0.217391	0.588235
A430071A18Rik	Sox2hi	3.30924e-20	241.801	0.217391	0.588235
Hs3st6	Sox2hi	9.75622e-45	232.734	0.478261	0.578947
Spata18	Sox2hi	9.24619e-47	229	0.5	0.575
Zmynd10	Sox2hi	2.28301e-59	223.117	0.630435	0.568627
Gabrp	Sox2hi	1.09916e-25	220.039	0.282609	0.565217
Gsta1	Sox2hi	1.09916e-25	220.039	0.282609	0.565217
Zfp474	Sox2hi	1.03932e-35	217.621	0.391304	0.5625
Upk3a	Sox2hi	1.13839e-37	214.397	0.413043	0.558824
Dydc2	Sox2hi	1.77419e-21	206.874	0.23913	0.55
Spag16	Sox2hi	1.19892e-43	206.874	0.478261	0.55
Ect2l	Sox2hi	2.93914e-33	205.531	0.369565	0.548387
Tcte1	Sox2hi	2.93914e-33	205.531	0.369565	0.548387
Chad	Sox2hi	3.3261e-35	203.113	0.391304	0.545455
B3gnt4	Sox2hi	6.11193e-29	195.301	0.326087	0.535714
D430036J16Rik	Sox2hi	6.11193e-29	195.301	0.326087	0.535714
E030010N08Rik	Sox2hi	3.18022e-47	193.441	0.521739	0.533333
Ubxn10	Sox2hi	2.69026e-64	193.441	0.695652	0.533333
Gm10639	Sox2hi	1.0342e-34	190.418	0.391304	0.529412
Oit1	Sox2hi	3.53283e-19	188.068	0.217391	0.526316
Cdhr3	Sox2hi	1.21407e-40	187.078	0.456522	0.525
Gsta2	Sox2hi	1.21407e-40	187.078	0.456522	0.525
4833427G06Rik	Sox2hi	8.32728e-49	183.979	0.543478	0.520833
Ccna1	Sox2hi	1.3873e-26	182.281	0.304348	0.518519
Agr3	Sox2hi	3.88149e-59	181.351	0.652174	0.517241
Snx31	Sox2hi	1.77731e-28	181.351	0.326087	0.517241
Sox2	Sox2hi	3.88149e-59	181.351	0.652174	0.517241
Sptlc3	Sox2hi	1.77731e-28	181.351	0.326087	0.517241
Gm973	Sox2hi	2.21669e-63	180.545	0.695652	0.516129
Syt10	Sox2hi	2.94433e-34	179.217	0.391304	0.514286
Itpka	Sox2hi	3.38464e-36	178.664	0.413043	0.513514
Rsph10b	Sox2hi	3.38904e-38	178.169	0.434783	0.512821
1700012B09Rik	Sox2hi	9.47068e-40	169.261	0.456522	0.5
Ak8	Sox2hi	7.04692e-32	169.261	0.369565	0.5
Arhgdig	Sox2hi	7.19401e-46	169.261	0.521739	0.5
B930086A06Rik	Sox2hi	9.60405e-19	169.261	0.217391	0.5
Bzrap1	Sox2hi	2.03633e-22	169.261	0.26087	0.5
Caps2	Sox2hi	2.03633e-22	169.261	0.26087	0.5
Ccdc155	Sox2hi	5.90819e-30	169.261	0.347826	0.5
Elmod1	Sox2hi	6.1267e-48	169.261	0.543478	0.5
Fermt1	Sox2hi	2.03633e-22	169.261	0.26087	0.5
Gm25857	Sox2hi	2.80818e-24	169.261	0.282609	0.5
Gng13	Sox2hi	1.43649e-20	169.261	0.23913	0.5
Lrrc26	Sox2hi	2.81203e-56	169.261	0.630435	0.5
Map3k19	Sox2hi	3.79034e-26	169.261	0.304348	0.5
Tekt4	Sox2hi	6.1267e-48	169.261	0.543478	0.5
Ttc29	Sox2hi	9.17303e-36	169.261	0.413043	0.5
Ttll6	Sox2hi	2.81203e-56	169.261	0.630435	0.5
Pifo	Sox2hi	7.15139e-56	163.619	0.630435	0.491525
1700026L06Rik	Sox2hi	2.42598e-39	161.567	0.456522	0.488372
Dcdc2a	Sox2hi	2.68402e-51	157.588	0.586957	0.482143
1700001L19Rik	Sox2hi	4.70933e-45	156.241	0.521739	0.48
Ccdc65	Sox2hi	6.01167e-41	155.156	0.478261	0.478261
Pnma1	Sox2hi	3.56676e-20	155.156	0.23913	0.478261
Wdr16	Sox2hi	6.01167e-41	155.156	0.478261	0.478261
Efcab10	Sox2hi	3.77053e-57	153.874	0.652174	0.47619
Ppp2r2b	Sox2hi	2.35029e-18	153.874	0.217391	0.47619
Lrrc34	Sox2hi	4.23403e-55	153.393	0.630435	0.47541
Spag6	Sox2hi	5.31253e-53	152.881	0.608696	0.474576
Rtdr1	Sox2hi	4.24671e-31	151.444	0.369565	0.472222
Wfdc3	Sox2hi	4.24671e-31	151.444	0.369565	0.472222
1700007G11Rik	Sox2hi	1.13127e-44	150.454	0.521739	0.470588
Iqca	Sox2hi	2.82851e-27	149.348	0.326087	0.46875
Fam183b	Sox2hi	2.43851e-71	149.111	0.804348	0.468354
Zbbx	Sox2hi	1.37884e-40	148.95	0.478261	0.468085
6430531B16Rik	Sox2hi	1.40696e-38	148.103	0.456522	0.466667
Armc4	Sox2hi	1.40696e-38	148.103	0.456522	0.466667
Cckar	Sox2hi	1.23342e-52	148.103	0.608696	0.466667
Meig1	Sox2hi	5.45899e-65	147.561	0.73913	0.465753
4930451C15Rik	Sox2hi	1.43377e-36	147.183	0.434783	0.465116
Ccdc13	Sox2hi	1.65922e-23	146.693	0.282609	0.464286
Efcab12	Sox2hi	1.28123e-34	146.18	0.413043	0.463415
1700026D08Rik	Sox2hi	2.23259e-46	145.915	0.543478	0.462963
Ccdc162	Sox2hi	1.16117e-32	145.081	0.391304	0.461538
Efcab1	Sox2hi	1.74417e-56	145.081	0.652174	0.461538
Fam179a	Sox2hi	2.58705e-44	145.081	0.521739	0.461538
Lrrc46	Sox2hi	2.58705e-44	145.081	0.521739	0.461538
Ppp1r36	Sox2hi	1.74417e-56	145.081	0.652174	0.461538
Ttll9	Sox2hi	1.19688e-21	145.081	0.26087	0.461538
Hepacam	Sox2hi	8.14905e-20	143.221	0.23913	0.458333
Ccdc81	Sox2hi	8.2057e-29	142.535	0.347826	0.457143
Trp73	Sox2hi	8.2057e-29	142.535	0.347826	0.457143
2410004P03Rik	Sox2hi	3.22643e-38	142.179	0.456522	0.456522
Fank1	Sox2hi	4.33461e-48	141.961	0.565217	0.45614
Gm15411	Sox2hi	5.34847e-18	141.051	0.217391	0.454545
Kif6	Sox2hi	3.29264e-36	141.051	0.434783	0.454545
Morn5	Sox2hi	5.34847e-18	141.051	0.217391	0.454545
Neurl1a	Sox2hi	5.34847e-18	141.051	0.217391	0.454545
Dnali1	Sox2hi	5.31795e-54	140.245	0.630435	0.453125
1700028P14Rik	Ciliated	4.56614e-41	194.8	0.525	0.5
A430108G06Rik	Ciliated	6.98891e-19	194.8	0.25	0.5
Ccdc121	Ciliated	1.15075e-14	173.156	0.2	0.470588
Efcab10	Ciliated	1.08829e-56	166.153	0.725	0.460317
AU040972	Ciliated	3.06112e-74	150.158	0.925	0.435294
2410004P03Rik	Ciliated	8.99086e-37	149.846	0.5	0.434783
Sntn	Ciliated	8.99086e-37	149.846	0.5	0.434783
Fank1	Ciliated	2.79002e-44	141.673	0.6	0.421053
Agr3	Ciliated	5.45784e-44	137.506	0.6	0.413793
1600029I14Rik	Ciliated	6.44853e-38	136.36	0.525	0.411765
Fam183b	Ciliated	1.47823e-60	132.63	0.8	0.405063
Necab2	Ciliated	1.03691e-13	129.867	0.2	0.4
Gm867	Ciliated	5.34323e-26	127.043	0.375	0.394737
1700007G11Rik	Ciliated	2.75578e-35	125.677	0.5	0.392157
Tctex1d4	Ciliated	5.23918e-45	124.872	0.625	0.390625
Pifo	Ciliated	5.19457e-41	124.456	0.575	0.389831
Stmnd1	Ciliated	6.37948e-17	121.75	0.25	0.384615
Lrrc6	Ciliated	1.5316e-48	119.536	0.675	0.380282
Ttc18	Ciliated	5.61599e-33	119.394	0.475	0.38
Sptlc3	Ciliated	1.48223e-18	119.044	0.275	0.37931
1700001C02Rik	Ciliated	1.70707e-40	117.905	0.575	0.377049
Lrrc34	Ciliated	1.70707e-40	117.905	0.575	0.377049
1110017D15Rik	Ciliated	1.56925e-54	116.88	0.75	0.375
1700007K13Rik	Ciliated	2.70844e-48	116.88	0.675	0.375
Iqca	Ciliated	3.32851e-20	116.88	0.3	0.375
Tmem212	Ciliated	2.79895e-68	116.88	0.9	0.375
Ccdc113	Ciliated	1.187e-56	116.131	0.775	0.373494
3300002A11Rik	Ciliated	1.20279e-65	115.559	0.875	0.37234
Lrrc71	Ciliated	7.45305e-42	111.314	0.6	0.363636
1700016K19Rik	Ciliated	2.37677e-72	110.484	0.95	0.361905
BC051019	Ciliated	7.26718e-54	110.264	0.75	0.361446
Tekt2	Ciliated	9.01232e-40	109.278	0.575	0.359375
1700009P17Rik	Ciliated	1.32742e-69	109.206	0.925	0.359223
1700003M02Rik	Ciliated	1.45088e-51	108.638	0.725	0.358025
1700012B09Rik	Ciliated	5.45455e-25	108.222	0.375	0.357143
D430036J16Rik	Ciliated	1.95399e-16	108.222	0.25	0.357143
Rnf186	Ciliated	4.96527e-34	108.222	0.5	0.357143
Stk33	Ciliated	1.96397e-45	107.762	0.65	0.356164
Foxj1	Ciliated	1.73599e-69	107.576	0.925	0.355769
6820408C15Rik	Ciliated	1.14794e-37	107.14	0.55	0.354839
4833427G06Rik	Ciliated	1.82688e-28	106.826	0.425	0.354167
1700026D08Rik	Ciliated	5.31858e-32	105.749	0.475	0.351852
Eno4	Ciliated	2.17655e-21	105.517	0.325	0.351351
Mak	Ciliated	8.47932e-34	105.297	0.5	0.350877
Nek5	Ciliated	3.82814e-47	105.192	0.675	0.350649
Lrrc36	Ciliated	9.21388e-25	104.357	0.375	0.348837
Nme5	Ciliated	3.59677e-53	104.357	0.75	0.348837
Ccdc30	Ciliated	5.51433e-45	103.363	0.65	0.346667
Dnaaf1	Ciliated	3.27592e-16	102.526	0.25	0.344828
Ttll6	Ciliated	1.41276e-33	102.526	0.5	0.344828
Dnali1	Ciliated	3.21289e-37	102.038	0.55	0.34375
Trp73	Ciliated	1.64963e-19	101.635	0.3	0.342857
Ccdc147	Ciliated	3.62285e-21	101.296	0.325	0.342105
Fbxo16	Ciliated	7.68777e-23	101.007	0.35	0.341463
1700001L19Rik	Ciliated	5.04287e-28	100.352	0.425	0.34
Elmod1	Ciliated	5.04287e-28	100.352	0.425	0.34
Ribc1	Ciliated	5.04287e-28	100.352	0.425	0.34
Tekt4	Ciliated	5.04287e-28	100.352	0.425	0.34
Iqub	Ciliated	2.34562e-33	99.8974	0.5	0.338983
Efcab1	Ciliated	5.24345e-37	99.6651	0.55	0.338462
2310007L24Rik	Ciliated	5.85671e-21	97.4	0.325	0.333333
Ccdc37	Ciliated	5.8111e-35	97.4	0.525	0.333333
Ccdc96	Ciliated	5.85671e-21	97.4	0.325	0.333333
Dnaic2	Ciliated	2.54723e-24	97.4	0.375	0.333333
Kcnmb2	Ciliated	1.469e-29	97.4	0.45	0.333333
Rsph10b	Ciliated	5.85671e-21	97.4	0.325	0.333333
Wdr65	Ciliated	1.469e-29	97.4	0.45	0.333333
Ak7	Ciliated	2.46895e-40	95.4122	0.6	0.328767
Meig1	Ciliated	2.46895e-40	95.4122	0.6	0.328767
Agbl2	Ciliated	7.59019e-26	94.4485	0.4	0.326531
Ccdc135	Ciliated	4.09508e-24	94.2581	0.375	0.326087
4930451C15Rik	Ciliated	1.99452e-22	94.0414	0.35	0.325581
Mapk15	Ciliated	7.44629e-46	93.9214	0.675	0.325301
Cdhr3	Ciliated	9.29376e-21	93.7926	0.325	0.325
Ak8	Ciliated	1.99081e-17	93.1652	0.275	0.323529
Gm973	Ciliated	9.76252e-33	92.7619	0.5	0.322581
Tcte1	Ciliated	8.52957e-16	92.7619	0.25	0.322581
Ccdc11	Ciliated	1.275e-47	92.4475	0.7	0.321839
Spef2	Ciliated	1.275e-47	92.4475	0.7	0.321839
Map3k19	Ciliated	3.66065e-14	92.2737	0.225	0.321429
Odf3b	Ciliated	9.85179e-44	92.0873	0.65	0.320988
Ccdc40	Ciliated	5.04464e-38	91.4367	0.575	0.319444
Fam166b	Ciliated	6.39955e-24	91.3125	0.375	0.319149
Zbbx	Ciliated	6.39955e-24	91.3125	0.375	0.319149
Riiad1	Ciliated	7.60826e-60	90.7288	0.85	0.317757
Ccdc146	Ciliated	1.81859e-45	90.6828	0.675	0.317647
Aoc1	Ciliated	6.92843e-19	89.9077	0.3	0.315789
Fam47e	Ciliated	3.09769e-17	89.2833	0.275	0.314286
Wdr52	Ciliated	2.06807e-57	89.2833	0.825	0.314286
Akap14	Ciliated	3.76519e-34	88.9304	0.525	0.313433
Ccdc153	Ciliated	1.13679e-61	88.5455	0.875	0.3125
Ccdc155	Ciliated	1.32034e-15	88.5455	0.25	0.3125
Lrrc48	Ciliated	4.29698e-51	88.5455	0.75	0.3125
Zfp474	Ciliated	1.32034e-15	88.5455	0.25	0.3125
Dnah3	Ciliated	5.24759e-27	87.1474	0.425	0.309091
Fam179a	Ciliated	2.93285e-25	86.5778	0.4	0.307692
Ppp1r36	Ciliated	3.77947e-32	86.5778	0.5	0.307692
Ttll9	Ciliated	2.26439e-12	86.5778	0.2	0.307692
Ghrl	Ciliated	4.74595e-17	85.712	0.275	0.305556
Klhdc9	Ciliated	4.74595e-17	85.712	0.275	0.305556
BC035044	Proliferative Lymphocyte	3.19591e-09	119.449	0.214286	0.3
Kntc1	Proliferative Lymphocyte	2.75249e-08	79.6327	0.214286	0.222222
Prtn3	Proliferative Lymphocyte	3.34797e-08	76.013	0.214286	0.214286
Rrm2	Proliferative Lymphocyte	2.9619e-24	67.6878	0.607143	0.195402
Rad51	Proliferative Lymphocyte	2.93738e-09	67.2759	0.25	0.194444
Asf1b	Proliferative Lymphocyte	1.50547e-14	60.1148	0.392857	0.177419
Spn	Proliferative Lymphocyte	1.06888e-08	54.1944	0.25	0.162791
Rgs18	Proliferative Lymphocyte	2.16488e-07	53.9447	0.214286	0.162162
Uhrf1	Proliferative Lymphocyte	6.59087e-10	53.0884	0.285714	0.16
Tk1	Proliferative Lymphocyte	6.04455e-14	51.9637	0.392857	0.157143
Esco2	Proliferative Lymphocyte	8.07575e-11	47.3288	0.321429	0.145161
Nuf2	Proliferative Lymphocyte	2.79184e-08	46.4524	0.25	0.142857
Myb	Proliferative Lymphocyte	1.88202e-17	44.3409	0.5	0.137255
2810417H13Rik	Proliferative Lymphocyte	1.08386e-22	42.1585	0.642857	0.131387
Apitd1	Proliferative Lymphocyte	3.19591e-09	42.0701	0.285714	0.131148
Aurkb	Proliferative Lymphocyte	3.19591e-09	42.0701	0.285714	0.131148
Cdca3	Proliferative Lymphocyte	3.01581e-14	41.291	0.428571	0.129032
Cdc6	Proliferative Lymphocyte	9.26665e-07	40.7875	0.214286	0.12766
Clspn	Proliferative Lymphocyte	2.03996e-11	39.8163	0.357143	0.125
Ptprcap	Proliferative Lymphocyte	2.04883e-15	39.8163	0.464286	0.125
Birc5	Proliferative Lymphocyte	1.14666e-20	38.2108	0.607143	0.120567
Syce2	Proliferative Lymphocyte	3.53334e-11	37.1619	0.357143	0.117647
Ncapg2	Proliferative Lymphocyte	8.46563e-09	36.5527	0.285714	0.115942
Treml2	Proliferative Lymphocyte	1.29043e-07	36.1296	0.25	0.114754
Kif11	Proliferative Lymphocyte	4.95543e-11	35.7326	0.357143	0.113636
Bub1	Proliferative Lymphocyte	1.62908e-07	34.8393	0.25	0.111111
Sgol1	Proliferative Lymphocyte	9.15306e-10	34.8393	0.321429	0.111111
Ndc80	Proliferative Lymphocyte	5.67938e-16	34.531	0.5	0.110236
Neil3	Proliferative Lymphocyte	2.34722e-06	34.1283	0.214286	0.109091
Cenph	Proliferative Lymphocyte	1.23964e-09	33.4457	0.321429	0.107143
Cenpk	Proliferative Lymphocyte	8.99754e-12	32.2722	0.392857	0.103774
Myo1g	Proliferative Lymphocyte	2.13283e-11	29.4794	0.392857	0.0956522
Aldh18a1	Proliferative Lymphocyte	5.64445e-06	28.8325	0.214286	0.09375
Prr11	Proliferative Lymphocyte	6.68321e-06	27.8714	0.214286	0.0909091
Dlgap5	Proliferative Lymphocyte	5.62842e-09	27.5651	0.321429	0.09
Cdc45	Proliferative Lymphocyte	7.2371e-06	27.4145	0.214286	0.0895522
Igkc	Proliferative Lymphocyte	7.2371e-06	27.4145	0.214286	0.0895522
Ncapd2	Proliferative Lymphocyte	2.00033e-13	27.2427	0.464286	0.0890411
Ccnb2	Proliferative Lymphocyte	4.51286e-12	26.5442	0.428571	0.0869565
Ccna2	Proliferative Lymphocyte	8.5516e-08	26.2319	0.285714	0.0860215
Traf3ip3	Proliferative Lymphocyte	9.29984e-06	26.1295	0.214286	0.0857143
Cdca8	Proliferative Lymphocyte	8.77838e-10	25.8069	0.357143	0.0847458
Cdca7	Proliferative Lymphocyte	7.6594e-11	25.7635	0.392857	0.0846154
Phgdh	Proliferative Lymphocyte	1.09694e-05	25.3377	0.214286	0.0833333
RP23-45G16.5	Proliferative Lymphocyte	9.37252e-11	25.13	0.392857	0.0827068
Ighm	Proliferative Lymphocyte	1.18703e-06	25.0128	0.25	0.0823529
Nusap1	Proliferative Lymphocyte	1.23964e-09	24.665	0.357143	0.0813008
Kif22	Proliferative Lymphocyte	1.39297e-06	24.3875	0.25	0.0804598
Cep55	Proliferative Lymphocyte	1.34977e-05	24.236	0.214286	0.08
RP24-312B12.1	Proliferative Lymphocyte	1.53774e-05	23.5533	0.214286	0.0779221
Dusp2	Proliferative Lymphocyte	1.90604e-06	23.2262	0.25	0.0769231
Hells	Proliferative Lymphocyte	2.09865e-09	23.2262	0.357143	0.0769231
Ptpn7	Proliferative Lymphocyte	1.64635e-05	23.2262	0.214286	0.0769231
Mns1	Proliferative Lymphocyte	2.5781e-07	22.5224	0.285714	0.0747664
Ncapg	Proliferative Lymphocyte	2.95697e-08	22.1985	0.321429	0.0737705
Casc5	Proliferative Lymphocyte	3.64769e-10	22.0565	0.392857	0.0733333
Mcm2	Proliferative Lymphocyte	2.90412e-06	21.6778	0.25	0.0721649
Prim1	Proliferative Lymphocyte	5.50057e-10	20.999	0.392857	0.0700637
Hist1h2bj	Proliferative Lymphocyte	2.86846e-05	20.9036	0.214286	0.0697674
Ckap2l	Proliferative Lymphocyte	4.88866e-07	20.4561	0.285714	0.0683761
Dna2	Proliferative Lymphocyte	4.25103e-06	20.3229	0.25	0.0679612
Mki67	Proliferative Lymphocyte	6.98632e-19	20.2121	0.678571	0.0676157
Hist1h4i	Proliferative Lymphocyte	7.37534e-09	20.0514	0.357143	0.0671141
Cd37	Proliferative Lymphocyte	6.82022e-08	19.9082	0.321429	0.0666667
Hmmr	Proliferative Lymphocyte	3.86125e-05	19.6739	0.214286	0.0659341
Mcm5	Proliferative Lymphocyte	3.86125e-05	19.6739	0.214286	0.0659341
Ube2c	Proliferative Lymphocyte	1.23964e-09	19.1616	0.392857	0.0643275
Hist1h4c	Proliferative Lymphocyte	4.57647e-05	19.0032	0.214286	0.0638298
Tnfrsf13b	Proliferative Lymphocyte	1.03591e-07	18.8604	0.321429	0.0633803
Top2a	Proliferative Lymphocyte	2.83295e-24	18.581	0.857143	0.0625
Mad2l1	Proliferative Lymphocyte	8.06749e-06	18.2336	0.25	0.0614035
AI662270	Proliferative Lymphocyte	2.74929e-11	18.0263	0.464286	0.0607477
Cd79b	Proliferative Lymphocyte	1.15713e-06	17.9816	0.285714	0.0606061
Hist1h2bq	Proliferative Lymphocyte	1.57751e-07	17.9173	0.321429	0.0604027
Kif23	Proliferative Lymphocyte	2.16156e-08	17.7525	0.357143	0.0598802
Cenpf	Proliferative Lymphocyte	4.15189e-10	17.3294	0.428571	0.0585366
A430104N18Rik	Proliferative Lymphocyte	2.66834e-08	17.3114	0.357143	0.0584795
Btk	Proliferative Lymphocyte	7.38511e-05	17.2401	0.214286	0.0582524
Rad51ap1	Proliferative Lymphocyte	7.38511e-05	17.2401	0.214286	0.0582524
Knstrn	Proliferative Lymphocyte	7.75346e-05	17.0641	0.214286	0.0576923
Samsn1	Proliferative Lymphocyte	4.69126e-10	17.0641	0.428571	0.0576923
Fbxo5	Proliferative Lymphocyte	2.99759e-08	16.9948	0.357143	0.0574713
Arhgap15	Proliferative Lymphocyte	8.05323e-05	16.8918	0.214286	0.0571429
Rac2	Proliferative Lymphocyte	5.46808e-14	16.6397	0.571429	0.056338
Myc	Proliferative Lymphocyte	2.82707e-07	16.6121	0.321429	0.05625
Fam65b	Proliferative Lymphocyte	1.4214e-05	16.5339	0.25	0.056
Rbm38	Proliferative Lymphocyte	1.4214e-05	16.5339	0.25	0.056
Pld4	Proliferative Lymphocyte	5.23772e-08	15.9265	0.357143	0.0540541
Cenpe	Proliferative Lymphocyte	1.54984e-11	15.7339	0.5	0.0534351
Hist1h2ak	Proliferative Lymphocyte	1.67867e-20	15.5233	0.785714	0.0527578
Prc1	Proliferative Lymphocyte	5.04473e-07	15.3891	0.321429	0.0523256
Hist1h2br	Proliferative Lymphocyte	0.000129883	15.3421	0.214286	0.0521739
Glipr1	Proliferative Lymphocyte	0.00013891	15.0656	0.214286	0.0512821
Rcc1	Proliferative Lymphocyte	0.00013891	15.0656	0.214286	0.0512821
Cks2	Proliferative Lymphocyte	2.04881e-15	14.9311	0.642857	0.0508475
Bin2	Proliferative Lymphocyte	0.000151122	14.799	0.214286	0.0504202
Bcl11a	Proliferative Lymphocyte	2.75006e-05	14.7803	0.25	0.0503597
Wdr76	Proliferative Lymphocyte	4.49035e-06	14.7663	0.285714	0.0503145
Tyms	Proliferative Lymphocyte	7.09822e-07	14.7555	0.321429	0.0502793
Ethe1	Proliferative Lymphocyte	2.86846e-05	14.6692	0.25	0.05
Gm19980	B Lymphocyte	2.33998e-42	347.143	0.357143	0.714286
Igkc	B Lymphocyte	2.73209e-108	326.314	0.839286	0.701493
Cd79a	B Lymphocyte	5.67226e-97	314.256	0.767857	0.693548
Ly6d	B Lymphocyte	1.56756e-69	269.546	0.589286	0.66
Cd19	B Lymphocyte	1.05872e-39	252.468	0.357143	0.645161
Ms4a1	B Lymphocyte	2.34646e-61	245.042	0.535714	0.638298
Pax5	B Lymphocyte	6.10808e-42	203.657	0.392857	0.594595
Tnfrsf13c	B Lymphocyte	8.59741e-24	200.571	0.232143	0.590909
Ighm	B Lymphocyte	8.83675e-103	189	0.875	0.576471
Spib	B Lymphocyte	4.34442e-29	185.143	0.285714	0.571429
Fcrla	B Lymphocyte	1.7369e-36	173.571	0.357143	0.555556
Cd22	B Lymphocyte	2.96787e-26	160.22	0.267857	0.535714
Mzb1	B Lymphocyte	1.04764e-40	145.169	0.410714	0.511111
Vpreb3	B Lymphocyte	2.03642e-76	132.399	0.732143	0.488095
Siglecg	B Lymphocyte	2.3758e-26	123.429	0.285714	0.470588
Bank1	B Lymphocyte	1.43189e-24	122.521	0.267857	0.46875
Pou2af1	B Lymphocyte	4.61802e-22	108	0.25	0.4375
H2-Eb1	B Lymphocyte	1.75339e-28	82.4464	0.339286	0.372549
Ptprcap	B Lymphocyte	9.88492e-62	79.9481	0.678571	0.365385
Ltb	B Lymphocyte	1.66274e-32	74.5087	0.392857	0.349206
Arl5c	B Lymphocyte	8.51097e-26	71.4122	0.321429	0.339623
Cd79b	B Lymphocyte	4.34495e-71	69.4286	0.785714	0.333333
Fam129c	B Lymphocyte	9.12627e-21	67.1889	0.267857	0.326087
Iglc2	B Lymphocyte	1.41489e-20	65.0893	0.267857	0.319149
Pou2f2	B Lymphocyte	3.36947e-20	61.2605	0.267857	0.306122
RP24-312B12.1	B Lymphocyte	6.55043e-32	59.1429	0.410714	0.298701
H2-Ab1	B Lymphocyte	2.59908e-27	59.0881	0.357143	0.298507
H2-Aa	B Lymphocyte	8.51097e-26	58.6286	0.339286	0.296875
Cd2	B Lymphocyte	1.14439e-19	56.2934	0.267857	0.288462
Il7r	B Lymphocyte	2.42269e-16	51.5755	0.232143	0.270833
Cd37	B Lymphocyte	3.51247e-44	44.9244	0.589286	0.244444
Rnase6	B Lymphocyte	3.95128e-19	41.9191	0.285714	0.231884
Cd74	B Lymphocyte	5.61974e-50	29.1956	0.732143	0.173729
Tifa	B Lymphocyte	1.48079e-15	24.4144	0.285714	0.149533
Myb	B Lymphocyte	2.32669e-14	23.9409	0.267857	0.147059
Dusp2	B Lymphocyte	4.68723e-12	23.1429	0.232143	0.142857
Dok3	B Lymphocyte	3.22098e-18	22.5495	0.339286	0.139706
Bcl11a	B Lymphocyte	4.99687e-18	21.9857	0.339286	0.136691
Lrmp	B Lymphocyte	1.47764e-14	20.9596	0.285714	0.131148
Tbc1d10c	B Lymphocyte	1.65471e-10	20.8286	0.214286	0.130435
Tnfrsf13b	B Lymphocyte	4.7417e-12	16.4004	0.267857	0.105634
Sp110	B Lymphocyte	2.0447e-13	15.3284	0.303571	0.0994152
Rac2	B Lymphocyte	7.0731e-24	15.1875	0.5	0.0985915
A430104N18Rik	B Lymphocyte	4.40577e-12	14.3336	0.285714	0.0935673
Ebf1	B Lymphocyte	6.63421e-18	12.3887	0.428571	0.0819113
Pld4	B Lymphocyte	4.19586e-09	11.3684	0.25	0.0756757
D17H6S56E-5	B Lymphocyte	9.19721e-22	10.792	0.535714	0.0721154
Cd53	B Lymphocyte	1.15073e-11	10.5908	0.321429	0.0708661
Coro1a	B Lymphocyte	4.34864e-16	10.2541	0.428571	0.0687679
Syk	B Lymphocyte	1.33917e-10	9.122	0.321429	0.0616438
Ptprc	B Lymphocyte	1.12922e-12	9.0559	0.375	0.0612245
Ptpn6	B Lymphocyte	1.80566e-09	8.52192	0.303571	0.0578231
Mndal	B Lymphocyte	2.0596e-16	8.42504	0.482143	0.0572034
Arhgap30	B Lymphocyte	5.17344e-08	8.29824	0.267857	0.056391
Cd52	B Lymphocyte	2.12872e-15	8.18659	0.464286	0.0556745
Fermt3	B Lymphocyte	1.61957e-05	7.18227	0.214286	0.0491803
Irf8	B Lymphocyte	5.70626e-07	6.89688	0.267857	0.0473186
Plac8	B Lymphocyte	1.71127e-13	6.79903	0.464286	0.0466786
Unc93b1	B Lymphocyte	2.20899e-07	6.73247	0.285714	0.0462428
Vars	B Lymphocyte	7.35962e-08	6.6495	0.303571	0.0456989
Csk	B Lymphocyte	8.2149e-07	6.10361	0.285714	0.0421053
Apobec3	B Lymphocyte	5.03927e-10	6.08537	0.392857	0.0419847
Cytip	B Lymphocyte	7.20707e-10	5.96652	0.392857	0.0411985
Ifi203	B Lymphocyte	3.85e-07	5.93108	0.303571	0.0409639
Tcf3	B Lymphocyte	3.6683e-09	5.47465	0.392857	0.037931
Cd24a	B Lymphocyte	1.36412e-12	5.22968	0.517857	0.0362954
Gimap9	B Lymphocyte	0.000157501	5.17233	0.232143	0.0359116
Lsp1	B Lymphocyte	1.43432e-07	5.07704	0.357143	0.0352734
Arhgdib	B Lymphocyte	1.4875e-06	5.00887	0.321429	0.0348162
Limd2	B Lymphocyte	5.58917e-13	4.65768	0.571429	0.0324544
Ctss	B Lymphocyte	7.25017e-06	4.50347	0.321429	0.0314136
Bcl7a	B Lymphocyte	4.08829e-05	4.24563	0.303571	0.0296684
9930111J21Rik2	B Lymphocyte	0.000124806	4.16051	0.285714	0.0290909
Psmb8	B Lymphocyte	6.77529e-05	4.09111	0.303571	0.0286195
Bach2	B Lymphocyte	0.00086839	4.05	0.25	0.0283401
Slfn2	B Lymphocyte	0.000952932	4.00825	0.25	0.0280561
Pafah1b3	B Lymphocyte	0.00118756	3.91935	0.25	0.027451
Laptm5	B Lymphocyte	0.002754	3.88203	0.232143	0.0271967
Mef2c	B Lymphocyte	1.88168e-05	3.7529	0.357143	0.0263158
Gmfg	B Lymphocyte	8.51821e-06	3.74807	0.375	0.0262829
Cplx2	B Lymphocyte	0.00379891	3.74511	0.232143	0.0262626
Lyn	B Lymphocyte	0.00299786	3.58011	0.25	0.0251346
Fbl	B Lymphocyte	0.00674486	3.5188	0.232143	0.0247148
Sec11c	B Lymphocyte	8.71938e-06	3.40119	0.410714	0.0239085
Adrbk1	B Lymphocyte	0.0102268	3.3678	0.232143	0.0236794
Pim1	B Lymphocyte	0.000165421	3.25192	0.357143	0.0228833
H2-K1	B Lymphocyte	4.95117e-09	3.20888	0.589286	0.0225873
Arid3a	B Lymphocyte	0.00180999	3.15163	0.303571	0.0221932
Hmga1-rs1	B Lymphocyte	0.00186099	2.99333	0.321429	0.021102
Smarca4	B Lymphocyte	0.00216031	2.9579	0.321429	0.0208575
Hmga1	B Lymphocyte	0.00282589	2.89286	0.321429	0.0204082
Dkc1	B Lymphocyte	0.0403374	2.88823	0.232143	0.0203762
Trp53i11	B Lymphocyte	0.0275709	2.85044	0.25	0.0201149
Ccm2	B Lymphocyte	0.0176953	2.83382	0.267857	0.02
Eed	B Lymphocyte	0.0957195	2.75875	0.214286	0.0194805
Nme1	B Lymphocyte	0.0450869	2.7	0.25	0.0190736
Chchd10	B Lymphocyte	0.000190134	2.56049	0.464286	0.0181058
Serp1	B Lymphocyte	0.00543861	2.29104	0.410714	0.0162315
Arpc5l	B Lymphocyte	0.0195851	2.28948	0.357143	0.0162206
Ly6e	B Lymphocyte	6.06594e-07	2.20233	0.714286	0.0156128
Klrb1c	T Lymphocyte	9.39197e-35	2461.26	0.315789	0.923077
Tcrg-C2	T Lymphocyte	1.73188e-24	1845.95	0.236842	0.9
Tcrg-C3	T Lymphocyte	2.86818e-21	1640.84	0.210526	0.888889
Trbc1	T Lymphocyte	8.98112e-59	1128.08	0.578947	0.846154
Klrb1b	T Lymphocyte	1.40043e-39	820.421	0.421053	0.8
Trbc2	T Lymphocyte	7.01786e-63	732.519	0.657895	0.78125
Cd3g	T Lymphocyte	3.31885e-51	501.368	0.578947	0.709677
Nkg7	T Lymphocyte	1.87681e-46	391.565	0.552632	0.65625
Klrd1	T Lymphocyte	6.24309e-37	387.421	0.447368	0.653846
Sh2d2a	T Lymphocyte	6.72508e-23	376.026	0.289474	0.647059
Gzma	T Lymphocyte	2.36176e-44	307.658	0.552632	0.6
Gzmb	T Lymphocyte	4.21058e-21	250.684	0.289474	0.55
Klra5	T Lymphocyte	4.21058e-21	250.684	0.289474	0.55
Lck	T Lymphocyte	4.41122e-29	236.66	0.394737	0.535714
Cd7	T Lymphocyte	2.79412e-33	232.453	0.447368	0.53125
Ccl5	T Lymphocyte	1.44558e-39	227.895	0.526316	0.526316
Ctsw	T Lymphocyte	1.28796e-20	225.616	0.289474	0.52381
Cd28	T Lymphocyte	2.50565e-14	205.105	0.210526	0.5
Cd3d	T Lymphocyte	3.50274e-28	205.105	0.394737	0.5
Ms4a4b	T Lymphocyte	2.67241e-38	153.829	0.552632	0.428571
Klrk1	T Lymphocyte	1.93615e-18	141.01	0.289474	0.407407
Il7r	T Lymphocyte	4.98812e-28	112.477	0.447368	0.354167
Ptpn22	T Lymphocyte	2.85213e-21	89.7336	0.368421	0.304348
Lat	T Lymphocyte	3.11032e-16	86.7753	0.289474	0.297297
Cd2	T Lymphocyte	2.4652e-20	75.5651	0.368421	0.269231
Itgb7	T Lymphocyte	5.49274e-11	74.5837	0.210526	0.266667
Ptprcap	T Lymphocyte	2.5019e-42	71.92	0.710526	0.259615
Runx3	T Lymphocyte	4.82196e-12	65.9267	0.236842	0.243243
Skap1	T Lymphocyte	1.80689e-14	59.3726	0.289474	0.22449
Spn	T Lymphocyte	2.56522e-11	54.2926	0.236842	0.209302
Thy1	T Lymphocyte	7.35783e-10	52.9304	0.210526	0.205128
Epsti1	T Lymphocyte	1.21778e-16	51.2763	0.342105	0.2
AW112010	T Lymphocyte	1.80935e-20	47.5606	0.421053	0.188235
Sept1	T Lymphocyte	5.88781e-23	45.5789	0.473684	0.181818
Gpr171	T Lymphocyte	1.27704e-10	45.0231	0.236842	0.18
Cd48	T Lymphocyte	6.68507e-12	44.5881	0.263158	0.178571
Dusp2	T Lymphocyte	5.00219e-18	40.4813	0.394737	0.164835
Ltb	T Lymphocyte	2.56522e-11	38.6991	0.263158	0.15873
Tbc1d10c	T Lymphocyte	3.75237e-16	36.8138	0.368421	0.152174
Hcst	T Lymphocyte	3.58276e-19	32.2851	0.447368	0.136
Selplg	T Lymphocyte	1.41353e-21	31.6829	0.5	0.133803
Traf3ip3	T Lymphocyte	3.4751e-09	30.2614	0.236842	0.128571
Ptpn7	T Lymphocyte	2.7346e-10	30.1625	0.263158	0.128205
Bin2	T Lymphocyte	4.11348e-16	29.5825	0.394737	0.12605
Ms4a6b	T Lymphocyte	2.62301e-17	24.729	0.447368	0.107595
Ighm	T Lymphocyte	2.1751e-08	24.2888	0.236842	0.105882
B4galnt1	T Lymphocyte	3.71151e-08	22.7895	0.236842	0.1
Rinl	T Lymphocyte	3.47936e-09	22.7895	0.263158	0.1
Gpr65	T Lymphocyte	4.5457e-07	22.1735	0.210526	0.097561
Pydc3	T Lymphocyte	1.78946e-07	18.8362	0.236842	0.0841121
Rac2	T Lymphocyte	1.07742e-21	18.0744	0.605263	0.0809859
Cd53	T Lymphocyte	4.24045e-18	17.5304	0.526316	0.0787402
Arhgap9	T Lymphocyte	4.60308e-08	17.2357	0.263158	0.0775194
Arhgap15	T Lymphocyte	3.20668e-06	16.9159	0.210526	0.0761905
A430104N18Rik	T Lymphocyte	9.73438e-11	16.8757	0.342105	0.0760234
Fgl2	T Lymphocyte	9.16058e-10	16.7433	0.315789	0.0754717
Dusp5	T Lymphocyte	8.0498e-09	16.5894	0.289474	0.0748299
S100a4	T Lymphocyte	2.07678e-14	16.2934	0.447368	0.0735931
Pycard	T Lymphocyte	3.12925e-14	15.849	0.447368	0.07173
Klhl6	T Lymphocyte	1.72275e-09	15.7773	0.315789	0.0714286
Cd52	T Lymphocyte	2.47713e-33	15.5956	0.868421	0.0706638
Ptprc	T Lymphocyte	2.35584e-21	15.4311	0.631579	0.0699708
Was	T Lymphocyte	9.16955e-07	15.3829	0.236842	0.0697674
Fmnl1	T Lymphocyte	1.34794e-07	15.3064	0.263158	0.0694444
Rgs1	T Lymphocyte	3.16011e-09	14.9167	0.315789	0.0677966
H2-Q7	T Lymphocyte	1.1729e-06	14.8867	0.236842	0.0676692
Prex1	T Lymphocyte	1.70152e-05	13.4495	0.210526	0.0615385
Coro1a	T Lymphocyte	9.78927e-17	13.1317	0.552632	0.0601719
Arhgap30	T Lymphocyte	4.80441e-12	13.1267	0.421053	0.0601504
Cd37	T Lymphocyte	2.22139e-05	12.92	0.210526	0.0592593
Sp110	T Lymphocyte	6.94826e-07	12.7395	0.263158	0.0584795
Gvin1	T Lymphocyte	9.8424e-13	12.7255	0.447368	0.0584192
Coro2a	T Lymphocyte	4.06829e-14	11.9908	0.5	0.0552326
AI662270	T Lymphocyte	4.34297e-07	11.1141	0.289474	0.0514019
Gm4070	T Lymphocyte	2.24429e-09	11.0868	0.368421	0.0512821
Laptm5	T Lymphocyte	5.69397e-18	10.8426	0.631579	0.0502092
Sp100	T Lymphocyte	1.86917e-08	10.795	0.342105	0.05
Gimap9	T Lymphocyte	2.02093e-12	10.7323	0.473684	0.0497238
Mndal	T Lymphocyte	1.06382e-16	10.5065	0.605263	0.0487288
Ccr2	T Lymphocyte	2.2582e-07	10.046	0.315789	0.0466926
Hcls1	T Lymphocyte	2.80185e-05	10.0323	0.236842	0.0466321
Ifi203	T Lymphocyte	1.27355e-12	9.84091	0.5	0.0457831
Itga4	T Lymphocyte	4.5457e-07	9.39413	0.315789	0.0437956
Apbb1ip	T Lymphocyte	6.94826e-07	9.01562	0.315789	0.0421053
Akna	T Lymphocyte	0.000311727	8.77456	0.210526	0.0410256
Hmha1	T Lymphocyte	3.10692e-10	8.76078	0.447368	0.0409639
Arhgdib	T Lymphocyte	3.00536e-13	8.68389	0.552632	0.040619
Dnajc15	T Lymphocyte	3.01287e-09	8.39305	0.421053	0.039312
Psmb8	T Lymphocyte	1.81339e-14	8.26168	0.605263	0.0387205
Tcf7	T Lymphocyte	2.76884e-06	7.88866	0.315789	0.037037
S1pr4	T Lymphocyte	1.53138e-05	7.67401	0.289474	0.0360656
Ptpn18	T Lymphocyte	5.32925e-13	7.66098	0.578947	0.0360065
Uchl4	T Lymphocyte	0.000258602	7.50385	0.236842	0.0352941
Satb1	T Lymphocyte	0.000308114	7.29623	0.236842	0.0343511
Wdr12	T Lymphocyte	0.000308114	7.29623	0.236842	0.0343511
Slfn2	T Lymphocyte	5.28453e-09	7.234	0.447368	0.0340681
Cytip	T Lymphocyte	1.4109e-09	7.15483	0.473684	0.0337079
Arrb2	T Lymphocyte	8.12336e-06	7.11348	0.315789	0.0335196
Lsp1	T Lymphocyte	3.245e-10	7.11131	0.5	0.0335097
Fermt3	T Lymphocyte	0.00145764	6.95272	0.210526	0.0327869
Fcer1a	Basophils	8.23183e-14	2792.14	0.357143	1
Cyp11a1	Basophils	2.31137e-24	1675.29	0.642857	0.75
mmu-mir-6949	Basophils	2.92707e-07	1675.29	0.214286	0.75
Prss34	Basophils	1.22609e-14	1116.86	0.428571	0.666667
Mcpt8	Basophils	9.36387e-25	930.714	0.714286	0.625
Alox15	Basophils	1.96749e-13	670.114	0.428571	0.545455
Il4	Basophils	1.96749e-13	670.114	0.428571	0.545455
Cd200r3	Basophils	1.6096e-17	496.381	0.571429	0.470588
Il6	Basophils	9.36387e-25	472.516	0.785714	0.458333
Dnase2b	Basophils	3.18521e-10	465.357	0.357143	0.454545
Cd69	Basophils	8.94077e-24	361.336	0.785714	0.392857
Il13	Basophils	1.19082e-09	349.018	0.357143	0.384615
Cma1	Basophils	2.60245e-05	335.057	0.214286	0.375
Sytl3	Basophils	3.02517e-08	174.509	0.357143	0.238095
Padi2	Basophils	6.26409e-10	159.551	0.428571	0.222222
Rasal3	Basophils	1.04847e-09	145.677	0.428571	0.206897
Hgf	Basophils	1.91981e-13	144.111	0.571429	0.205128
Rab44	Basophils	2.00987e-09	128.868	0.428571	0.1875
Il1rl1	Basophils	6.44235e-13	120.741	0.571429	0.177778
Grm6	Basophils	0.000602089	104.705	0.214286	0.157895
Cpa3	Basophils	1.05786e-22	103.708	0.928571	0.156627
Nkg7	Basophils	3.54476e-07	103.413	0.357143	0.15625
Ccl4	Basophils	2.6392e-22	95.5207	0.928571	0.146067
Itgb7	Basophils	3.09882e-05	85.9121	0.285714	0.133333
P2rx1	Basophils	3.41546e-05	82.7302	0.285714	0.129032
Il18rap	Basophils	3.35231e-13	77.3209	0.642857	0.121622
C3ar1	Basophils	1.95907e-11	77.0246	0.571429	0.121212
Osm	Basophils	1.59272e-23	76.6471	1	0.12069
Ccl3	Basophils	4.19102e-21	76.4165	0.928571	0.12037
Csf2rb2	Basophils	2.1615e-11	75.7191	0.571429	0.119403
Rgs14	Basophils	0.00179514	69.8036	0.214286	0.111111
Lat	Basophils	7.29438e-05	67.6883	0.285714	0.108108
F5	Basophils	0.00199068	67.0114	0.214286	0.107143
Cyp4f18	Basophils	7.58025e-11	63.8204	0.571429	0.102564
Skap1	Basophils	3.30819e-06	63.4578	0.357143	0.102041
Cd200r1	Basophils	0.000110704	60.3707	0.285714	0.097561
Adora3	Basophils	0.00287332	57.7685	0.214286	0.09375
Ccl9	Basophils	6.39313e-17	51.1538	0.857143	0.0839161
Il7r	Basophils	0.000209819	50.7662	0.285714	0.0833333
Hdc	Basophils	6.26746e-21	47.9632	1	0.079096
Gm21994	Basophils	0.00502331	46.5357	0.214286	0.0769231
Ptgs2	Basophils	2.11318e-05	42.956	0.357143	0.0714286
Tnfaip3	Basophils	5.43538e-11	42.2341	0.642857	0.0703125
Lilra6	Basophils	0.00700699	40.8606	0.214286	0.0681818
Evi2a	Basophils	5.48153e-08	40.7188	0.5	0.0679612
Gcnt1	Basophils	2.71359e-05	40.4658	0.357143	0.0675676
B4galnt1	Basophils	1.44779e-06	39.8878	0.428571	0.0666667
Tnfaip8l2	Basophils	3.14578e-05	38.7798	0.357143	0.0649351
Emilin2	Basophils	3.99688e-09	37.2286	0.571429	0.0625
Rgs1	Basophils	1.53543e-13	37.0043	0.785714	0.0621469
Lat2	Basophils	2.16856e-10	35.899	0.642857	0.0604027
Gpr97	Basophils	0.0117375	33.5057	0.214286	0.0566038
F630028O10Rik	Basophils	0.0143217	31.0238	0.214286	0.0526316
Plk3	Basophils	3.3098e-07	31.0238	0.5	0.0526316
Sept1	Basophils	0.000106483	29.7036	0.357143	0.0505051
Csf2rb	Basophils	4.76095e-11	29.2371	0.714286	0.0497512
Nfkbid	Basophils	0.00153579	29.0093	0.285714	0.0493827
Treml2	Basophils	0.0171254	28.8842	0.214286	0.0491803
Ptprcap	Basophils	0.000132524	28.2035	0.357143	0.0480769
Cxcr2	Basophils	3.46121e-08	27.9214	0.571429	0.047619
Gp49a	Basophils	1.6096e-17	27.1458	1	0.0463576
Tmem156	Basophils	0.00206481	26.5918	0.285714	0.0454545
Itga2b	Basophils	0.0233261	25.7736	0.214286	0.0441176
Slc16a3	Basophils	0.0241006	25.3831	0.214286	0.0434783
Tbc1d10c	Basophils	0.00239293	25.3831	0.285714	0.0434783
Pglyrp1	Basophils	3.99688e-09	25.1293	0.642857	0.0430622
Sell	Basophils	0.0250325	25.0043	0.214286	0.0428571
Cldn1	Basophils	0.0259841	24.6366	0.214286	0.0422535
Lilrb4	Basophils	5.43884e-17	24.5849	1	0.0421687
Ikzf2	Basophils	0.00270495	24.5463	0.285714	0.0421053
Gm14005	Basophils	0.000298391	23.6622	0.357143	0.0406504
C5ar1	Basophils	1.87746e-06	23.5482	0.5	0.0404624
Hs3st1	Basophils	1.92444e-06	23.4072	0.5	0.0402299
Btbd19	Basophils	0.0306767	22.9491	0.214286	0.0394737
Ltb4r1	Basophils	0.0306767	22.9491	0.214286	0.0394737
Tec	Basophils	0.000336992	22.8864	0.357143	0.0393701
Ccr2	Basophils	5.14487e-10	22.6084	0.714286	0.0389105
Btk	Basophils	0.00349377	22.5628	0.285714	0.038835
Was	Basophils	0.000360987	22.5173	0.357143	0.0387597
Myo1f	Basophils	0.032443	22.3371	0.214286	0.0384615
Csf1	Basophils	2.28699e-07	21.7923	0.571429	0.0375587
Selplg	Basophils	0.00057473	20.3806	0.357143	0.0352113
Myo1g	Basophils	0.00528827	20.1236	0.285714	0.0347826
Glipr1	Basophils	0.00558354	19.7674	0.285714	0.034188
Dusp5	Basophils	0.000663693	19.663	0.357143	0.0340136
Pmaip1	Basophils	0.000703353	19.3899	0.357143	0.033557
Cd84	Basophils	7.27409e-05	19.3675	0.428571	0.0335196
AI467606	Basophils	0.049773	19.0373	0.214286	0.032967
Pdxk	Basophils	0.0510939	18.8234	0.214286	0.0326087
Clec4e	Basophils	0.00689558	18.6143	0.285714	0.0322581
Sema4a	Basophils	0.00689558	18.6143	0.285714	0.0322581
Adam8	Basophils	0.0539149	18.4097	0.214286	0.0319149
Ccr1	Basophils	7.73364e-07	18.3845	0.571429	0.0318725
Rac2	Basophils	5.63112e-08	18.2758	0.642857	0.0316901
Itgb3	Basophils	0.000925778	18.2493	0.357143	0.0316456
Serpinb1a	Basophils	1.15641e-05	17.7682	0.5	0.030837
Elf4	Basophils	0.00866354	17.4509	0.285714	0.030303
Rinl	Basophils	0.0628571	17.271	0.214286	0.03
Dock11	Basophils	0.0637565	17.0948	0.214286	0.029703
Laptm5	Basophils	9.24339e-15	16.8491	1	0.0292887
Clec4b1	Macrophage	1.5374e-233	231.778	0.222222	0.944
1810033B17Rik	Macrophage	0	160.95	0.374765	0.921296
Cd300a	Macrophage	1.43084e-192	148.495	0.20339	0.915254
Ms4a6d	Macrophage	3.85055e-188	134.995	0.20339	0.907563
Clec4a3	Macrophage	2.15243e-277	128.599	0.299435	0.903409
AI607873	Macrophage	1.87502e-268	125.363	0.291902	0.901163
Fpr2	Macrophage	1.87502e-268	125.363	0.291902	0.901163
Sirpb1b	Macrophage	8.7391e-216	123.746	0.237288	0.9
Ccr1	Macrophage	0	114.07	0.421846	0.89243
Clec4n	Macrophage	7.38942e-195	108.163	0.222222	0.887218
Sirpb1c	Macrophage	1.53154e-255	98.1216	0.295669	0.877095
C5ar1	Macrophage	7.67286e-243	94.3718	0.284369	0.872832
Spi1	Macrophage	0	92.8093	0.559322	0.870968
Fcgr3	Macrophage	0	86.5849	0.438795	0.862963
Clec4a2	Macrophage	0	84.7888	0.418079	0.860465
Ncf2	Macrophage	2.34952e-262	74.3334	0.3258	0.843902
Ear2	Macrophage	1.31273e-192	73.9037	0.242938	0.843137
Ms4a6c	Macrophage	0	69.0341	0.453861	0.83391
Mpeg1	Macrophage	0	69.0121	0.491525	0.833866
Ifitm6	Macrophage	4.42915e-171	67.6019	0.222222	0.830986
Cd300lf	Macrophage	0	64.3936	0.52919	0.824047
Fcgr2b	Macrophage	5.92645e-209	64.3123	0.27307	0.823864
Il1r2	Macrophage	3.35181e-230	60.2006	0.305085	0.81407
Clec4d	Macrophage	5.75734e-152	59.9479	0.205273	0.813433
Mmp8	Macrophage	4.81639e-207	59.4465	0.276836	0.812155
March1	Macrophage	2.63719e-148	57.1134	0.20339	0.80597
Wfdc17	Macrophage	2.02016e-250	54.9981	0.338983	0.8
Ltc4s	Macrophage	1.55482e-248	54.6926	0.3371	0.799107
Sla	Macrophage	4.87056e-235	53.4357	0.322034	0.795349
F13a1	Macrophage	1.06586e-186	52.7065	0.259887	0.793103
Cd84	Macrophage	5.41994e-189	51.018	0.265537	0.787709
Ifi204	Macrophage	5.73702e-199	49.9678	0.280603	0.784211
Igsf6	Macrophage	1.58323e-183	49.9325	0.259887	0.784091
Pirb	Macrophage	3.60371e-151	49.4124	0.216573	0.782313
Tyrobp	Macrophage	0	47.3595	0.817326	0.775
Il1b	Macrophage	7.89156e-154	46.7484	0.224105	0.772727
Pld4	Macrophage	4.35285e-177	42.7763	0.263653	0.756757
AB124611	Macrophage	1.65457e-138	42.3944	0.20904	0.755102
Ms4a6b	Macrophage	2.30414e-148	41.9537	0.224105	0.753165
Laptm5	Macrophage	0	41.9477	0.677966	0.753138
Fcer1g	Macrophage	0	41.0589	0.815443	0.749135
Ctss	Macrophage	0	40.5848	0.806026	0.746946
Arhgap30	Macrophage	1.66765e-244	38.4987	0.369115	0.736842
Ccr2	Macrophage	8.17106e-226	36.0199	0.350282	0.723735
Alox5ap	Macrophage	0	35.8964	0.73258	0.723048
Apbb1ip	Macrophage	8.62693e-252	35.8532	0.387947	0.722807
Csf2rb	Macrophage	1.93296e-172	35.6015	0.27307	0.721393
Cybb	Macrophage	0	35.0806	0.514124	0.718421
Lilrb4	Macrophage	3.31057e-289	34.3015	0.446328	0.713855
Cd53	Macrophage	2.5453e-212	33.4448	0.338983	0.708661
Rgs1	Macrophage	6.03707e-141	32.1687	0.233522	0.700565
Hcls1	Macrophage	8.19257e-154	32.0032	0.254237	0.699482
Plek	Macrophage	5.46852e-210	31.906	0.340866	0.698842
Lst1	Macrophage	2.54178e-148	31.5998	0.246704	0.696809
Aim2	Macrophage	3.27513e-121	31.5947	0.20339	0.696774
Cd52	Macrophage	0	31.469	0.612053	0.695931
Pla2g7	Macrophage	6.92477e-203	30.0142	0.3371	0.685824
Ptprc	Macrophage	7.55062e-273	29.918	0.442561	0.685131
Slfn2	Macrophage	0	29.6746	0.642185	0.683367
Coro1a	Macrophage	3.11108e-275	29.481	0.448211	0.681948
Mrc1	Macrophage	1.06066e-183	29.0855	0.310734	0.679012
A430104N18Rik	Macrophage	2.15837e-126	28.999	0.218456	0.678363
1100001G20Rik	Macrophage	3.8079e-207	28.4157	0.350282	0.673913
Ly86	Macrophage	1.10325e-129	27.0555	0.229755	0.663043
Ccl6	Macrophage	0	26.3678	0.570621	0.657267
Gp49a	Macrophage	2.02743e-212	25.7967	0.370998	0.652318
Snx10	Macrophage	1.5754e-167	21.9992	0.316384	0.615385
Cd14	Macrophage	9.08873e-217	21.6353	0.403013	0.611429
Rassf5	Macrophage	2.18309e-105	21.3021	0.207156	0.607735
Tnfaip2	Macrophage	6.61719e-116	21.0594	0.227872	0.605
Mnda	Macrophage	6.71018e-105	20.6243	0.20904	0.6
AI662270	Macrophage	1.95439e-117	19.6868	0.237288	0.588785
Ncf1	Macrophage	3.48589e-166	19.2057	0.33145	0.582781
Gda	Macrophage	9.76096e-257	18.9874	0.491525	0.58
Samsn1	Macrophage	3.53143e-107	18.3842	0.224105	0.572115
Fermt3	Macrophage	8.53796e-126	18.2018	0.26177	0.569672
Cfp	Macrophage	4.17268e-122	16.2703	0.26742	0.541985
Rac2	Macrophage	1.16615e-129	15.8328	0.286252	0.535211
Ptpn6	Macrophage	5.78222e-134	15.7568	0.295669	0.534014
Sirpa	Macrophage	1.94008e-147	15.4459	0.3258	0.529052
Arhgdib	Macrophage	1.18074e-238	14.9138	0.506591	0.520309
Pycard	Macrophage	2.01542e-98	14.5865	0.229755	0.514768
Stfa3	Macrophage	9.75488e-92	14.1146	0.218456	0.50655
Ifi27l2a	Macrophage	1.82636e-117	13.5674	0.280603	0.496667
Arrb2	Macrophage	2.2229e-139	13.2962	0.33145	0.49162
2010005H15Rik	Macrophage	6.02026e-104	12.4103	0.26177	0.474403
Gm13251	Macrophage	1.74238e-76	11.6012	0.20339	0.457627
Bcl2a1d	Macrophage	1.52326e-157	11.5496	0.39548	0.456522
Gm13248	Macrophage	1.87395e-84	11.5225	0.224105	0.455939
Bcl2a1a	Macrophage	2.5204e-123	11.5033	0.318267	0.455526
Bcl2a1b	Macrophage	8.20054e-135	11.035	0.352166	0.445238
Csf2ra	Macrophage	4.09769e-90	10.7856	0.246704	0.439597
Gm2a	Macrophage	6.40891e-87	10.4335	0.242938	0.431438
BC117090	Macrophage	6.38283e-83	9.92154	0.239171	0.419142
Gm13139	Macrophage	1.10673e-80	9.49016	0.239171	0.40836
Gm4070	Macrophage	1.57464e-69	9.42097	0.20904	0.406593
Gvin1	Macrophage	5.22935e-74	9.37829	0.222222	0.405498
Gsr	Macrophage	7.07155e-212	9.22787	0.564972	0.401606
Unc93b1	Macrophage	4.35156e-86	9.12228	0.259887	0.398844
Hebp1	Macrophage	1.89483e-73	8.11032	0.241055	0.371014
Inmt	MatrixFB-1	0	20.3521	0.604552	0.882353
Pcolce2	MatrixFB-1	0	18.621	0.283073	0.872807
Meox2	MatrixFB-1	0	18.263	0.201043	0.870637
Hsd11b1	MatrixFB-1	0	18.1053	0.588431	0.869657
6030408B16Rik	MatrixFB-1	0	16.3174	0.21669	0.857411
Clec3b	MatrixFB-1	0	16.1309	0.355145	0.856
Adh1	MatrixFB-1	0	14.6163	0.707444	0.843414
Tcf21	MatrixFB-1	0	14.5275	0.918919	0.842609
Spon1	MatrixFB-1	0	14.5095	0.248459	0.842444
Itga8	MatrixFB-1	0	14.1054	0.248933	0.838658
Cacna1d	MatrixFB-1	0	13.036	0.232338	0.827703
Lbh	MatrixFB-1	0	12.6993	0.61688	0.823939
Ifitm7	MatrixFB-1	0	12.6976	0.235183	0.82392
Enpep	MatrixFB-1	0	12.4283	0.217165	0.820789
Olfml3	MatrixFB-1	0	12.314	0.284021	0.819425
Cdh11	MatrixFB-1	0	12.2595	0.541963	0.818768
Ogn	MatrixFB-1	0	12.123	0.5211	0.8171
Atp1a2	MatrixFB-1	0	11.349	0.424372	0.807033
G0s2	MatrixFB-1	0	10.9758	0.600284	0.801773
Dpt	MatrixFB-1	0	10.83	0.420104	0.799639
Mfap4	MatrixFB-1	0	10.6964	0.930773	0.797643
Serping1	MatrixFB-1	0	10.5801	0.512091	0.795873
Cp	MatrixFB-1	0	10.0253	0.378378	0.786982
Ptgis	MatrixFB-1	0	10.0182	0.278331	0.786863
Fblim1	MatrixFB-1	0	8.99775	0.418208	0.768293
Palld	MatrixFB-1	0	8.51512	0.474633	0.758333
Snai2	MatrixFB-1	0	7.9742	0.317686	0.746102
Col13a1	MatrixFB-1	0	7.96602	0.45377	0.745908
Rbp1	MatrixFB-1	0	7.90213	0.596491	0.744379
Cdo1	MatrixFB-1	0	7.76014	0.376956	0.740913
Dpep1	MatrixFB-1	0	7.37898	0.482219	0.731129
Ppp1r14a	MatrixFB-1	0	7.3361	0.37174	0.729981
Plxdc2	MatrixFB-1	0	7.32776	0.341868	0.729757
Sept4	MatrixFB-1	0	7.00286	0.56899	0.720721
Mettl21e	MatrixFB-1	2.59907e-224	6.80676	0.212897	0.714968
Gyg	MatrixFB-1	0	6.73291	0.687055	0.71274
Angpt1	MatrixFB-1	2.20719e-231	6.70505	0.221432	0.71189
Echdc2	MatrixFB-1	4.13935e-266	6.6471	0.253201	0.710106
Maf	MatrixFB-1	0	6.59672	0.684685	0.708538
Smoc2	MatrixFB-1	3.9975e-296	6.58384	0.280702	0.708134
Adarb1	MatrixFB-1	6.19586e-256	6.58113	0.246088	0.708049
Ifitm1	MatrixFB-1	0	6.52667	0.883831	0.706328
Fn1	MatrixFB-1	0	6.35786	0.654339	0.700863
Loxl1	MatrixFB-1	2.49318e-231	6.30591	0.231389	0.69914
Nexn	MatrixFB-1	0	6.29537	0.601707	0.698789
Fxyd1	MatrixFB-1	0	5.78577	0.336652	0.680729
Fmo2	MatrixFB-1	0	5.72505	0.902323	0.678431
Gpx3	MatrixFB-1	0	5.32671	0.829303	0.6625
Lox	MatrixFB-1	0	5.15263	0.605026	0.655031
Ndrg2	MatrixFB-1	0	4.77346	0.436226	0.637561
Angptl4	MatrixFB-1	3.0711e-185	4.67959	0.240398	0.632959
Myh10	MatrixFB-1	2.86654e-307	4.54713	0.382172	0.626263
Plac9a	MatrixFB-1	0	4.52627	0.798009	0.625186
Eln	MatrixFB-1	0	4.51722	0.522523	0.624717
Plac9b	MatrixFB-1	0	4.51013	0.795164	0.624348
Adamts2	MatrixFB-1	1.28744e-160	4.48715	0.219535	0.623149
Ednra	MatrixFB-1	9.90641e-163	4.4413	0.224277	0.620735
Fhl1	MatrixFB-1	0	4.20013	0.852063	0.607505
Bgn	MatrixFB-1	0	4.15215	0.541963	0.604762
Nebl	MatrixFB-1	4.57236e-256	4.09203	0.358938	0.601271
Ptprd	MatrixFB-1	7.36096e-141	4.00497	0.217639	0.596104
Smtnl2	MatrixFB-1	1.04021e-128	3.99503	0.201043	0.595506
Tbx2	MatrixFB-1	4.20209e-185	3.95679	0.280702	0.593186
Il6ra	MatrixFB-1	1.57007e-295	3.87907	0.422949	0.588391
C230081A13Rik	MatrixFB-1	1.69167e-132	3.86069	0.213845	0.58724
H6pd	MatrixFB-1	1.40583e-206	3.78126	0.322428	0.582192
Col3a1	MatrixFB-1	0	3.76386	0.649123	0.58107
Mylk	MatrixFB-1	5.84973724676036e-321	3.75083	0.464675	0.580225
Mxra8	MatrixFB-1	8.34377e-261	3.57162	0.412518	0.568256
Specc1l	MatrixFB-1	3.82503e-164	3.5699	0.280702	0.568138
Lamb1	MatrixFB-1	1.91969e-198	3.48613	0.338075	0.562303
Lrp1	MatrixFB-1	1.66416e-153	3.47511	0.272641	0.561523
Col1a1	MatrixFB-1	0	3.45477	0.548127	0.560078
Fhod1	MatrixFB-1	4.06021e-125	3.31518	0.240398	0.549892
Cped1	MatrixFB-1	7.31083e-110	3.22457	0.221432	0.543023
Nr2f2	MatrixFB-1	0	3.18083	0.571361	0.539633
Fibin	MatrixFB-1	1.77856e-169	3.17199	0.328118	0.538941
Prex2	MatrixFB-1	2.8793e-180	3.13403	0.349929	0.535948
Gm7676	MatrixFB-1	0	3.126	0.582266	0.53531
Phlda1	MatrixFB-1	1.41337e-307	2.98216	0.552869	0.523574
Fbn1	MatrixFB-1	5.4715e-105	2.92723	0.240398	0.518936
Rap2a	MatrixFB-1	2.39834e-125	2.92654	0.280228	0.518876
Vldlr	MatrixFB-1	1.19166e-187	2.91854	0.391655	0.518193
Mertk	MatrixFB-1	3.87358e-88	2.91363	0.207207	0.517773
Tgm2	MatrixFB-1	1.18234e-99	2.82482	0.240872	0.51004
Lama4	MatrixFB-1	3.06219e-121	2.77682	0.291607	0.505757
Tagln	MatrixFB-1	1.55119e-82	2.7196	0.215268	0.500551
Gpc3	MatrixFB-1	2.06032e-149	2.70644	0.35799	0.499339
Fkbp9	MatrixFB-1	1.15841e-96	2.68825	0.251304	0.497653
Cd302	MatrixFB-1	3.49623e-115	2.60425	0.304884	0.489718
Gadd45b	MatrixFB-1	9.26136e-109	2.58063	0.294452	0.487441
Col6a2	MatrixFB-1	5.46095e-135	2.54506	0.35799	0.483974
Col6a1	MatrixFB-1	1.3312e-199	2.53685	0.483167	0.483167
Agt	MatrixFB-1	4.84011e-76	2.49569	0.22807	0.479084
Serpine2	MatrixFB-1	2.50164e-142	2.48952	0.384542	0.478466
Hp	MatrixFB-1	3.53474e-78	2.3817	0.251778	0.46743
Zyx	MatrixFB-1	2.90251e-133	2.3567	0.3945	0.464804
Eif4ebp1	MatrixFB-1	1.9048e-87	2.29272	0.294452	0.457965
Sh3bp5	MatrixFB-1	1.93607e-67	2.23423	0.247511	0.451557
Tns1	MatrixFB-1	6.69688e-243	2.20694	0.644381	0.448515
Agtr2	MatrixFB-2	1.66405e-66	83.099	0.217822	0.6875
Dcn	MatrixFB-2	4.32873e-106	29.2735	0.460396	0.43662
Mfap5	MatrixFB-2	1.82527e-148	27.2561	0.628713	0.419142
C1s	MatrixFB-2	9.0858e-51	23.7825	0.252475	0.386364
Thbs2	MatrixFB-2	5.61162e-44	21.994	0.227723	0.368
Osr1	MatrixFB-2	8.14459e-43	21.7917	0.222772	0.365854
Ptn	MatrixFB-2	3.02173e-64	19.911	0.336634	0.345178
Adamts5	MatrixFB-2	4.95309e-36	14.3597	0.227723	0.275449
Prrx1	MatrixFB-2	1.00107e-32	13.0865	0.217822	0.25731
Fbln1	MatrixFB-2	1.84084e-46	12.5908	0.306931	0.25
Lama2	MatrixFB-2	1.03682e-29	12.5908	0.20297	0.25
C1rb	MatrixFB-2	1.12866e-39	11.5587	0.277228	0.23431
Cygb	MatrixFB-2	1.69422e-57	11.3031	0.391089	0.230321
Col14a1	MatrixFB-2	5.37667e-54	10.6537	0.381188	0.22
Pcolce	MatrixFB-2	6.13779e-64	10.1996	0.450495	0.212617
Selm	MatrixFB-2	1.48023e-52	10.1695	0.381188	0.212121
C1ra	MatrixFB-2	1.63298e-39	10.0726	0.29703	0.210526
Igfbp5	MatrixFB-2	5.68706e-94	8.91939	0.653465	0.191027
Col6a3	MatrixFB-2	2.90334e-43	8.84301	0.346535	0.189702
Rcn3	MatrixFB-2	5.25121e-81	8.13659	0.608911	0.177233
Nkain4	MatrixFB-2	1.00981e-27	7.93535	0.247525	0.173611
Itm2a	MatrixFB-2	1.01577e-43	7.00127	0.40099	0.156371
Col5a1	MatrixFB-2	6.29386e-55	6.98431	0.485149	0.156051
Vcan	MatrixFB-2	8.55387e-35	6.9146	0.331683	0.154734
Kdelr3	MatrixFB-2	2.39604e-22	6.90956	0.222772	0.154639
Aebp1	MatrixFB-2	3.67594e-31	6.87794	0.30198	0.15404
Fbn2	MatrixFB-2	3.70932e-28	6.82338	0.277228	0.153005
Nrk	MatrixFB-2	3.79298e-24	6.39995	0.252475	0.144886
Postn	MatrixFB-2	3.24856e-33	6.22026	0.341584	0.141393
Aspn	MatrixFB-2	1.70728e-62	6.19743	0.574257	0.140948
Gas1	MatrixFB-2	3.82507e-32	5.84969	0.346535	0.1341
Adamts2	MatrixFB-2	1.78661e-48	5.80661	0.490099	0.133244
Lhfpl2	MatrixFB-2	3.12934e-18	5.69898	0.212871	0.131098
Boc	MatrixFB-2	2.68669e-17	5.69362	0.20297	0.13099
Loxl1	MatrixFB-2	8.56736e-43	5.66273	0.450495	0.130372
Tpm2	MatrixFB-2	5.42178e-25	5.60305	0.287129	0.129176
Ccdc80	MatrixFB-2	6.36903e-48	5.54506	0.5	0.12801
Bicc1	MatrixFB-2	1.03682e-29	5.33076	0.346535	0.123675
Leprel2	MatrixFB-2	6.39629e-16	5.17948	0.20297	0.120588
Plagl1	MatrixFB-2	1.30446e-29	5.02254	0.361386	0.117363
Copz2	MatrixFB-2	3.57577e-23	4.92682	0.29703	0.115385
Fbln2	MatrixFB-2	3.69143e-17	4.90826	0.227723	0.115
Sfrp1	MatrixFB-2	2.31977e-23	4.87127	0.30198	0.114232
Lpar1	MatrixFB-2	9.35554e-23	4.64659	0.306931	0.109541
Ikbip	MatrixFB-2	3.44703e-16	4.62108	0.227723	0.109005
Gpc3	MatrixFB-2	1.14266e-82	4.59544	0.811881	0.108466
Igf1	MatrixFB-2	3.29256e-17	4.58129	0.242574	0.108168
Fbn1	MatrixFB-2	1.98729e-42	4.54827	0.519802	0.107472
Ltbp4	MatrixFB-2	8.2758e-42	4.53616	0.514851	0.107216
Lrrc17	MatrixFB-2	4.56891e-15	4.51625	0.217822	0.106796
Vkorc1	MatrixFB-2	1.9182e-24	4.48257	0.336634	0.106084
Ltbp1	MatrixFB-2	3.31372e-15	4.34381	0.227723	0.103139
Col5a2	MatrixFB-2	7.65857e-41	4.30986	0.524752	0.102415
Rarres2	MatrixFB-2	1.65814e-30	4.21325	0.425743	0.10035
Igfbp6	MatrixFB-2	1.16343e-28	4.19692	0.405941	0.1
Pamr1	MatrixFB-2	1.71303e-18	4.16445	0.282178	0.0993031
Mdk	MatrixFB-2	3.44231e-20	4.1303	0.306931	0.0985692
RP23-103I12.13	MatrixFB-2	1.83916e-21	4.08684	0.326733	0.0976331
Antxr1	MatrixFB-2	6.71083e-14	4.08594	0.222772	0.0976139
Lgals1	MatrixFB-2	2.31895e-96	4.04548	0.925743	0.0967408
Hmcn1	MatrixFB-2	1.09897e-12	4.02649	0.207921	0.0963303
H19	MatrixFB-2	8.21431e-23	3.99082	0.351485	0.0955585
Axl	MatrixFB-2	3.33847e-13	3.98556	0.217822	0.0954447
Col1a1	MatrixFB-2	2.58761e-106	3.96326	0.970297	0.0949612
Loxl2	MatrixFB-2	7.96892e-29	3.93555	0.430693	0.0943601
Crtap	MatrixFB-2	5.66594e-16	3.92535	0.262376	0.0941385
Dkk3	MatrixFB-2	2.74094e-16	3.92251	0.267327	0.0940767
Rian	MatrixFB-2	9.94039e-21	3.89345	0.331683	0.0934449
Arap1	MatrixFB-2	4.21423e-12	3.85994	0.207921	0.0927152
Acta2	MatrixFB-2	5.57093e-19	3.77723	0.316832	0.0909091
Ogn	MatrixFB-2	1.75401e-41	3.70014	0.594059	0.0892193
Nbl1	MatrixFB-2	8.54383e-19	3.68648	0.321782	0.0889193
Ckap4	MatrixFB-2	3.91088e-27	3.58598	0.445545	0.0867052
Serping1	MatrixFB-2	1.59685e-37	3.53069	0.574257	0.0854827
Dpt	MatrixFB-2	6.5488e-28	3.50157	0.465347	0.0848375
C1qtnf7	MatrixFB-2	2.58125e-13	3.48983	0.252475	0.0845771
Tmed3	MatrixFB-2	2.93304e-16	3.47528	0.30198	0.0842541
Col3a1	MatrixFB-2	2.31895e-96	3.44657	0.975248	0.0836163
Gpx8	MatrixFB-2	1.32796e-18	3.39853	0.346535	0.0825472
Col6a2	MatrixFB-2	1.80745e-39	3.3189	0.623762	0.0807692
6030408B16Rik	MatrixFB-2	2.61243e-10	3.31471	0.212871	0.0806754
Emp3	MatrixFB-2	1.41625e-23	3.31269	0.430693	0.0806302
Smim1	MatrixFB-2	9.83713e-10	3.30205	0.20297	0.0803922
Pmepa1	MatrixFB-2	7.57426e-15	3.28455	0.29703	0.08
Dnm3os	MatrixFB-2	5.77305e-16	3.27564	0.316832	0.0798005
Lsp1	MatrixFB-2	1.35569e-10	3.25623	0.222772	0.0793651
Cxcl12	MatrixFB-2	2.25873e-12	3.24119	0.257426	0.0790274
Bgn	MatrixFB-2	4.8905e-49	3.20913	0.732673	0.0783069
Igf2	MatrixFB-2	1.6131e-23	3.15926	0.450495	0.0771841
Clec3b	MatrixFB-2	6.90177e-16	3.13211	0.331683	0.0765714
Lrp1	MatrixFB-2	5.74613e-19	3.11442	0.386139	0.0761719
Pam	MatrixFB-2	1.40317e-18	3.10402	0.381188	0.0759369
0610007N19Rik	MatrixFB-2	1.36662e-22	3.06353	0.450495	0.0750206
Timp2	MatrixFB-2	3.03157e-22	3.02844	0.450495	0.0742251
Rcn1	MatrixFB-2	6.01568e-12	3.0152	0.272277	0.0739247
Plxdc2	MatrixFB-2	1.06007e-16	3.01353	0.361386	0.0738866
Sdc2	MatrixFB-2	3.46919e-11	3.01251	0.257426	0.0738636
Cdh11	MatrixFB-2	2.49779e-25	2.97741	0.50495	0.0730659
Ednra	MatrixFB-2	1.65785e-11	2.93844	0.272277	0.0721785
Maged2	MatrixFB-2	1.14426e-24	2.92098	0.50495	0.0717804
Map3k7cl	Pericyte-1	1.33299e-47	219.218	0.255102	0.735294
Pi15	Pericyte-1	2.65249e-57	57.7795	0.418367	0.42268
Lmod1	Pericyte-1	1.00756e-95	52.6122	0.673469	0.4
Timp4	Pericyte-1	2.07926e-70	50.9473	0.520408	0.392308
Gpc6	Pericyte-1	9.63734e-43	48.2279	0.336735	0.37931
Hey2	Pericyte-1	3.49658e-24	37.6656	0.214286	0.323077
Tnnt2	Pericyte-1	1.94842e-52	37.2911	0.438776	0.320896
Rgs7bp	Pericyte-1	1.46694e-22	24.5287	0.234694	0.237113
Notch3	Pericyte-1	1.04517e-40	20.5874	0.428571	0.206897
Thsd4	Pericyte-1	7.26689e-19	20.4603	0.214286	0.205882
Myl9	Pericyte-1	5.98034e-46	17.1562	0.510204	0.178571
Heyl	Pericyte-1	4.36098e-35	15.7071	0.418367	0.165992
Myh11	Pericyte-1	8.01379e-38	14.7358	0.459184	0.157343
Parm1	Pericyte-1	8.98381e-16	14.1648	0.214286	0.152174
Hspb2	Pericyte-1	1.6381e-20	13.8363	0.27551	0.149171
Cdh2	Pericyte-1	3.84849e-19	12.176	0.27551	0.133663
Fabp4	Pericyte-1	7.0945e-58	11.4612	0.714286	0.126812
Acta2	Pericyte-1	1.00402e-82	11.4207	0.908163	0.12642
Ebf1	Pericyte-1	2.23604e-26	11.4062	0.377551	0.12628
Tpm2	Pericyte-1	4.78398e-36	10.1127	0.520408	0.113586
Pdgfrb	Pericyte-1	5.00813e-26	10.0255	0.397959	0.112717
Mustn1	Pericyte-1	1.48299e-37	9.59818	0.55102	0.108434
Slit3	Pericyte-1	2.61388e-16	8.76871	0.285714	0.1
Nrarp	Pericyte-1	1.18181e-11	8.58697	0.214286	0.0981308
Tagln	Pericyte-1	5.48439e-72	8.58647	0.908163	0.0981257
Gucy1a3	Pericyte-1	3.78507e-34	8.50137	0.540816	0.0972477
Igfbp5	Pericyte-1	6.97119e-45	8.33378	0.673469	0.0955137
Actg2	Pericyte-1	8.5914e-12	8.1131	0.22449	0.0932203
H19	Pericyte-1	9.63734e-43	7.69367	0.673469	0.0888291
Cxcl12	Pericyte-1	9.07829e-36	7.62878	0.591837	0.0881459
Ndufa4l2	Pericyte-1	3.49947e-14	7.5829	0.27551	0.0876623
Kcnk3	Pericyte-1	1.40492e-14	7.44012	0.285714	0.0861538
Map1b	Pericyte-1	2.77314e-19	7.34124	0.367347	0.0851064
Fbn2	Pericyte-1	3.81651e-16	7.30289	0.316327	0.0846995
Fam129a	Pericyte-1	1.1073e-13	7.22304	0.27551	0.0838509
Tslp	Pericyte-1	3.16494e-10	7.1744	0.214286	0.0833333
Fstl3	Pericyte-1	4.02395e-12	6.92266	0.255102	0.0806452
Postn	Pericyte-1	3.44481e-20	6.85482	0.397959	0.079918
Gucy1b3	Pericyte-1	5.95472e-17	6.75875	0.346939	0.0788863
Cox4i2	Pericyte-1	2.75352e-09	6.34975	0.214286	0.0744681
Itga4	Pericyte-1	1.19696e-08	6.21404	0.204082	0.0729927
Aspn	Pericyte-1	7.82462e-27	5.65171	0.561224	0.0668287
Antxr1	Pericyte-1	1.68725e-11	5.29776	0.295918	0.0629067
Wrnip1	Pericyte-1	3.18676e-07	5.09151	0.204082	0.0606061
Prdm6	Pericyte-1	3.21717e-13	5.01537	0.346939	0.059754
Arhgap6	Pericyte-1	1.66203e-08	4.85651	0.244898	0.057971
Selm	Pericyte-1	2.86113e-07	4.84586	0.214286	0.0578512
Igf2	Pericyte-1	8.51619e-31	4.75497	0.683673	0.0568278
Stom	Pericyte-1	6.88742e-14	4.74023	0.377551	0.0566616
Adamts2	Pericyte-1	2.29386e-15	4.60919	0.418367	0.0551817
Ckb	Pericyte-1	1.0388e-10	4.5389	0.316327	0.054386
Loxl2	Pericyte-1	8.22731e-17	4.23904	0.479592	0.0509761
Mical1	Pericyte-1	1.96799e-06	4.1045	0.22449	0.0494382
Crispld2	Pericyte-1	2.46712e-07	4.04295	0.255102	0.0487329
Mef2c	Pericyte-1	9.2059e-12	4.0387	0.377551	0.0486842
Stbd1	Pericyte-1	5.042e-08	4.0356	0.27551	0.0486486
Axl	Pericyte-1	3.55584e-06	3.95491	0.22449	0.0477223
Loxl1	Pericyte-1	7.19418e-10	3.91625	0.336735	0.0472779
Fxyd1	Pericyte-1	3.08275e-16	3.89034	0.5	0.0469799
Lsp1	Pericyte-1	1.79985e-06	3.64015	0.255102	0.0440917
Ednra	Pericyte-1	7.40933e-09	3.57244	0.336735	0.0433071
Csrp2	Pericyte-1	7.33504e-17	3.56917	0.55102	0.0432692
Rarres2	Pericyte-1	3.69352e-10	3.56095	0.377551	0.0431739
Ptp4a3	Pericyte-1	1.45376e-06	3.54996	0.265306	0.0430464
Rasl11a	Pericyte-1	5.06102e-10	3.52229	0.377551	0.0427252
1810032O08Rik	Pericyte-1	2.31725e-05	3.51458	0.22449	0.0426357
Lgals1	Pericyte-1	1.38961e-32	3.49611	0.836735	0.0424211
Rcn3	Pericyte-1	3.33011e-07	3.44155	0.295918	0.0417867
Mgst3	Pericyte-1	8.81905e-08	3.43123	0.316327	0.0416667
Cbfa2t3	Pericyte-1	9.60922e-13	3.39593	0.469388	0.0412556
Pck2	Pericyte-1	5.99155e-05	3.30706	0.22449	0.0402194
Pde5a	Pericyte-1	5.99155e-05	3.30706	0.22449	0.0402194
Spon1	Pericyte-1	9.82481e-06	3.30479	0.255102	0.0401929
Rbmx	Pericyte-1	2.31789e-07	3.29269	0.316327	0.0400517
RP23-103I12.13	Pericyte-1	3.30201e-06	3.2832	0.27551	0.0399408
Gm12840	Pericyte-1	9.20611e-13	3.24878	0.489796	0.0395387
Airn	Pericyte-1	0.000317191	3.19508	0.204082	0.0389105
Pdlim7	Pericyte-1	3.65929e-06	3.16125	0.285714	0.0385144
Gm13889	Pericyte-1	4.23823e-06	3.13435	0.285714	0.0381992
Dtx3	Pericyte-1	0.000387148	3.02977	0.214286	0.0369718
Sdc2	Pericyte-1	2.60896e-05	3.02637	0.265306	0.0369318
Mcam	Pericyte-1	3.14841e-10	3.01686	0.44898	0.0368201
Col5a1	Pericyte-1	0.000155947	3.0002	0.234694	0.0366242
Eln	Pericyte-1	2.21691e-17	2.97104	0.653061	0.0362812
Ndrg2	Pericyte-1	1.482e-12	2.95022	0.530612	0.036036
Jag1	Pericyte-1	0.00097658	2.93923	0.204082	0.0359066
Lgalsl	Pericyte-1	3.17561e-06	2.9264	0.316327	0.0357555
Auts2	Pericyte-1	9.37156e-05	2.90141	0.255102	0.035461
Cald1	Pericyte-1	9.07829e-36	2.89523	0.94898	0.0353881
Filip1l	Pericyte-1	9.51839e-16	2.86304	0.632653	0.0350085
Ramp1	Pericyte-1	0.00106287	2.81851	0.214286	0.0344828
Gata6	Pericyte-1	7.11174e-06	2.81203	0.316327	0.0344062
Col1a1	Pericyte-1	2.85017e-19	2.81144	0.72449	0.0343992
Pdlim1	Pericyte-1	0.000852112	2.76907	0.22449	0.0338983
Mdk	Pericyte-1	0.00164934	2.7258	0.214286	0.0333863
Nudt4	Pericyte-1	1.29091e-07	2.70037	0.408163	0.0330852
Mif	Pericyte-1	3.77645e-06	2.694	0.346939	0.0330097
Tgfb1i1	Pericyte-1	0.000363253	2.67339	0.255102	0.0327654
Fbn1	Pericyte-1	1.26026e-05	2.67237	0.326531	0.0327533
Ppp1r14a	Pericyte-1	3.17542e-06	2.65846	0.357143	0.0325885
Agtr1a	Pericyte-2	9.84803e-135	184.069	0.338095	0.835294
Fam162b	Pericyte-2	1.03099e-152	86.2012	0.452381	0.703704
Trpc6	Pericyte-2	2.16338e-124	84.3331	0.37619	0.699115
Vsnl1	Pericyte-2	2.74046e-75	78.9027	0.238095	0.684932
Higd1b	Pericyte-2	3.3087e-287	76.6737	0.804762	0.678715
Tmem178	Pericyte-2	1.36377e-67	54.9928	0.238095	0.60241
Cox4i2	Pericyte-2	2.47548e-247	50.4442	0.780952	0.58156
Card9	Pericyte-2	5.11015e-74	30.3226	0.314286	0.455172
Pdgfrb	Pericyte-2	3.87618e-197	29.8003	0.742857	0.450867
Notch3	Pericyte-2	4.04256e-104	29.4899	0.433333	0.448276
Ndufa4l2	Pericyte-2	2.99282e-166	29.0786	0.652381	0.444805
Fst	Pericyte-2	8.09733e-86	28.8117	0.366667	0.442529
Cdh2	Pericyte-2	2.11611e-100	28.5865	0.42381	0.440594
Lipg	Pericyte-2	8.74256e-115	27.9834	0.480952	0.435345
Gucy1b3	Pericyte-2	1.02464e-243	27.5548	0.885714	0.431555
Fjx1	Pericyte-2	2.90802e-46	27.5343	0.209524	0.431373
Kcnk3	Pericyte-2	2.07706e-156	25.7887	0.642857	0.415385
Klhl23	Pericyte-2	2.3962e-149	23.8974	0.633333	0.397015
Gucy1a3	Pericyte-2	1.00919e-270	22.2281	0.985714	0.379817
Rgs5	Pericyte-2	4.60098e-130	21.3604	0.585714	0.370482
Postn	Pericyte-2	8.03826e-210	21.0254	0.852381	0.366803
Pdzd2	Pericyte-2	2.78205e-125	20.9396	0.571429	0.365854
Ebf1	Pericyte-2	1.5345e-107	20.5738	0.504762	0.361775
Pcdh18	Pericyte-2	9.77738e-89	18.6489	0.442857	0.339416
Nkain4	Pericyte-2	1.26382e-92	18.4327	0.461905	0.336806
Gm14964	Pericyte-2	8.66387e-38	18.1476	0.204762	0.333333
Emid1	Pericyte-2	5.8133e-79	18.0415	0.404762	0.332031
P2ry14	Pericyte-2	3.73267e-69	16.6531	0.371429	0.314516
Lmcd1	Pericyte-2	1.09872e-76	16.4284	0.409524	0.311594
Arhgap42	Pericyte-2	1.80281e-41	14.5181	0.247619	0.285714
Ltbp2	Pericyte-2	1.03327e-83	13.4279	0.480952	0.270053
Heyl	Pericyte-2	1.95546e-48	12.6934	0.304762	0.259109
Itm2a	Pericyte-2	3.99473e-113	12.5384	0.633333	0.256757
Cspg4	Pericyte-2	1.73981e-30	12.4951	0.2	0.256098
Cd248	Pericyte-2	5.968e-35	12.3558	0.228571	0.253968
Gpr126	Pericyte-2	1.54007e-97	12.3052	0.566667	0.253191
Adap2	Pericyte-2	4.38052e-57	11.7426	0.366667	0.244444
Gja4	Pericyte-2	6.71466e-52	11.6605	0.338095	0.243151
Hbegf	Pericyte-2	5.08952e-108	11.6569	0.628571	0.243094
Nr1h3	Pericyte-2	2.48417e-28	10.9669	0.2	0.232044
Lef1	Pericyte-2	4.04806e-30	10.7453	0.214286	0.228426
Mir143hg	Pericyte-2	1.34928e-32	10.5235	0.233333	0.224771
Itga1	Pericyte-2	3.95508e-67	10.1712	0.452381	0.218894
Tslp	Pericyte-2	3.99765e-36	10.1332	0.261905	0.218254
Myh11	Pericyte-2	9.55562e-40	9.84004	0.290476	0.213287
Armcx2	Pericyte-2	6.72287e-29	9.65076	0.219048	0.210046
Rerg	Pericyte-2	1.17883e-29	8.45232	0.242857	0.188889
Pde5a	Pericyte-2	1.83793e-63	8.21933	0.480952	0.184644
Cxcr4	Pericyte-2	2.64381e-38	7.89539	0.319048	0.178667
Tbx5	Pericyte-2	6.69271e-77	7.55383	0.585714	0.172269
Ehd3	Pericyte-2	3.03659e-30	7.50012	0.266667	0.171254
Des	Pericyte-2	7.27404e-28	7.48949	0.247619	0.171053
Ajuba	Pericyte-2	7.6661e-25	7.44924	0.22381	0.17029
Ndn	Pericyte-2	6.09235e-25	7.25905	0.228571	0.166667
Matn2	Pericyte-2	1.49862e-30	7.20933	0.27619	0.165714
Arhgef6	Pericyte-2	4.42486e-24	6.91338	0.228571	0.16
Pear1	Pericyte-2	3.10815e-30	6.58931	0.290476	0.153652
Gpsm3	Pericyte-2	4.73607e-22	6.54738	0.219048	0.152824
Rarres2	Pericyte-2	1.80431e-73	6.43144	0.614286	0.150525
Bmper	Pericyte-2	1.67954e-23	6.32321	0.238095	0.148368
Lhfp	Pericyte-2	1.58805e-78	6.29424	0.652381	0.147789
Fam49a	Pericyte-2	8.61548e-25	6.24561	0.252381	0.146814
Nid2	Pericyte-2	2.56959e-26	6.23476	0.266667	0.146597
Sdc2	Pericyte-2	1.56743e-53	6.22032	0.490476	0.146307
Prr5l	Pericyte-2	2.04569e-19	6.12037	0.204762	0.144295
Gjc1	Pericyte-2	8.00928e-43	6.08417	0.414286	0.143564
Tbx4	Pericyte-2	3.52924e-40	5.61866	0.414286	0.134052
Plat	Pericyte-2	1.28839e-17	5.45698	0.204762	0.130699
Ednra	Pericyte-2	1.1071e-44	5.35683	0.466667	0.128609
Bcr	Pericyte-2	3.06415e-26	5.30534	0.3	0.12753
S1pr3	Pericyte-2	6.93067e-31	5.2675	0.347619	0.126736
Gas1	Pericyte-2	1.18705e-25	5.07182	0.304762	0.122605
Arhgef17	Pericyte-2	1.12669e-19	5.01642	0.242857	0.121429
Maged2	Pericyte-2	1.84994e-92	4.96519	0.814286	0.120338
Angptl4	Pericyte-2	1.12364e-39	4.88392	0.452381	0.118602
Egflam	Pericyte-2	5.14408e-20	4.88235	0.252381	0.118568
Angpt1	Pericyte-2	1.14239e-28	4.68527	0.357143	0.114329
Axl	Pericyte-2	1.44308e-18	4.61455	0.247619	0.112798
Mgst3	Pericyte-2	1.68922e-31	4.5575	0.395238	0.111559
Dtna	Pericyte-2	2.33669e-14	4.52344	0.2	0.110818
Airn	Pericyte-2	2.13389e-19	4.43785	0.266667	0.108949
Nes	Pericyte-2	1.03114e-33	4.3516	0.433333	0.107059
Lrp4	Pericyte-2	3.14891e-18	4.34577	0.257143	0.106931
Mettl21e	Pericyte-2	2.83847e-23	4.33473	0.319048	0.106688
Nostrin	Pericyte-2	1.67e-46	4.33321	0.557143	0.106655
Crim1	Pericyte-2	8.25749e-25	4.32376	0.338095	0.106447
Eif4e3	Pericyte-2	2.30137e-24	4.24541	0.338095	0.10472
Igf2r	Pericyte-2	1.01852e-38	4.16048	0.5	0.10284
Ism1	Pericyte-2	2.89434e-23	4.12446	0.333333	0.102041
Cadm1	Pericyte-2	1.10451e-49	4.12298	0.604762	0.102008
Ccrl2	Pericyte-2	4.85395e-16	4.09526	0.242857	0.101392
Gm13889	Pericyte-2	1.64026e-24	4.07564	0.352381	0.100955
Ppp1r14a	Pericyte-2	3.50831e-39	4.05785	0.514286	0.100559
Mapt	Pericyte-2	5.65408e-19	4.0328	0.285714	0.1
Rasgrp2	Pericyte-2	2.20953e-33	4.0328	0.457143	0.1
Adrbk2	Pericyte-2	5.71756e-14	4.01342	0.219048	0.0995671
Mcam	Pericyte-2	3.05206e-43	3.97664	0.561905	0.0987448
Pja1	Pericyte-2	3.16065e-17	3.96979	0.266667	0.0985915
Ccdc80	Pericyte-2	1.11358e-24	3.92519	0.366667	0.0975919
Mfge8	Pericyte-2	4.34503e-52	3.8666	0.652381	0.0962755
Penk	MyoFB-1	2.82027e-100	20.5097	0.426778	0.392308
Jph1	MyoFB-1	1.34288e-57	16.8935	0.280335	0.34715
Kcnj8	MyoFB-1	1.64967e-50	11.5675	0.297071	0.266917
Enpp2	MyoFB-1	6.10176e-156	9.88281	0.799163	0.237267
Gpr64	MyoFB-1	5.27752e-39	9.35281	0.263598	0.227437
Dse	MyoFB-1	1.00475e-30	9.25865	0.213389	0.225664
Scara5	MyoFB-1	2.23976e-53	8.34076	0.372385	0.207944
Pdgfra	MyoFB-1	6.07004e-53	7.22727	0.401674	0.185328
Dnm3os	MyoFB-1	2.95512e-89	7.13003	0.615063	0.183292
Agt	MyoFB-1	1.55709e-122	7.12885	0.769874	0.183267
Hlf	MyoFB-1	2.72057e-34	7.02502	0.280335	0.181081
Bmp2	MyoFB-1	1.26374e-30	6.9461	0.25523	0.179412
Fam105a	MyoFB-1	4.15353e-73	6.13024	0.573222	0.161747
Ntn4	MyoFB-1	1.21627e-20	5.76564	0.205021	0.153605
Adamts15	MyoFB-1	1.08073e-31	5.44005	0.313808	0.146199
Tbx5	MyoFB-1	1.2386e-46	5.4165	0.435146	0.145658
Lpin1	MyoFB-1	2.71798e-38	5.27544	0.376569	0.142405
H19	MyoFB-1	7.96651e-45	5.17068	0.435146	0.139973
Mmp2	MyoFB-1	4.15505e-41	5.02431	0.414226	0.136552
Pdzrn3	MyoFB-1	2.20399e-18	4.63858	0.221757	0.127404
Rhou	MyoFB-1	2.73713e-26	4.60159	0.305439	0.126516
1700025G04Rik	MyoFB-1	2.18058e-31	4.52353	0.359833	0.124638
Abi3bp	MyoFB-1	3.15321e-16	4.47334	0.205021	0.123426
Sgcb	MyoFB-1	1.9091e-16	4.43713	0.209205	0.122549
Fibin	MyoFB-1	1.14586e-67	4.42579	0.656904	0.122274
Ralgps2	MyoFB-1	3.33105e-24	4.37992	0.297071	0.12116
Igfbp3	MyoFB-1	1.26312e-106	4.31443	0.874477	0.119565
Hhip	MyoFB-1	2.49601e-24	4.20567	0.309623	0.116904
Prdm6	MyoFB-1	4.16509e-21	4.16861	0.276151	0.115993
Tgfbi	MyoFB-1	1.13624e-77	4.11491	0.748954	0.11467
Igf1	MyoFB-1	1.91923e-14	3.94167	0.209205	0.110375
Iigp1	MyoFB-1	6.47958e-18	3.78356	0.263598	0.106419
Dkk3	MyoFB-1	1.60917e-16	3.70855	0.251046	0.10453
Crispld2	MyoFB-1	7.45997e-13	3.50706	0.213389	0.0994152
Tshz1	MyoFB-1	2.04862e-36	3.43915	0.51046	0.0976781
Gucy1a3	MyoFB-1	5.2504e-13	3.42236	0.221757	0.0972477
Ckb	MyoFB-1	2.11296e-13	3.3929	0.230126	0.0964912
Fgf7	MyoFB-1	1.75118e-11	3.38879	0.200837	0.0963855
Rgs2	MyoFB-1	9.94395e-87	3.38492	0.878661	0.0962861
Tbx4	MyoFB-1	3.84662e-15	3.35559	0.259414	0.0955316
Ism1	MyoFB-1	8.26802e-16	3.32535	0.271967	0.0947522
Piezo2	MyoFB-1	5.22497e-14	3.30586	0.246862	0.0942492
Nbl1	MyoFB-1	3.15321e-16	3.25845	0.284519	0.0930233
Ssbp2	MyoFB-1	4.59712e-13	3.22796	0.238494	0.092233
Tgfbr3	MyoFB-1	3.18547e-30	3.1605	0.481172	0.0904799
Pros1	MyoFB-1	1.10209e-13	3.15629	0.25523	0.0903704
Axin2	MyoFB-1	4.65741e-12	3.04862	0.238494	0.0875576
C1qtnf7	MyoFB-1	1.36683e-10	2.99825	0.217573	0.0862355
Gm13889	MyoFB-1	3.85641e-13	2.98732	0.263598	0.0859482
Mdk	MyoFB-1	7.4321e-10	2.86314	0.217573	0.0826709
Npr3	MyoFB-1	3.28881e-41	2.76862	0.669456	0.0801603
Trp53inp1	MyoFB-1	6.2428e-20	2.74554	0.410042	0.0795455
Il6ra	MyoFB-1	4.40424e-24	2.65695	0.48954	0.0771768
Nrep	MyoFB-1	8.98529e-47	2.63278	0.748954	0.0765284
F3	MyoFB-1	1.69023e-11	2.62141	0.280335	0.076223
Arrdc3	MyoFB-1	5.69578e-14	2.59082	0.334728	0.0754006
Pcsk5	MyoFB-1	2.42628e-12	2.57118	0.305439	0.0748718
Lama4	MyoFB-1	3.15321e-16	2.56983	0.380753	0.0748355
Loxl2	MyoFB-1	5.31129e-11	2.52969	0.284519	0.0737527
Pik3ip1	MyoFB-1	2.01204e-08	2.48479	0.23431	0.0725389
Nrip1	MyoFB-1	3.50179e-12	2.48151	0.317992	0.07245
Mpzl1	MyoFB-1	6.80856e-11	2.44384	0.297071	0.0714286
Ednrb	MyoFB-1	9.03401e-23	2.42444	0.523013	0.0709019
Entpd1	MyoFB-1	8.72825e-07	2.37798	0.209205	0.0696379
Rarres2	MyoFB-1	4.75766e-08	2.3489	0.246862	0.0688448
Fmo2	MyoFB-1	7.45751e-46	2.34747	0.807531	0.0688057
Gpx3	MyoFB-1	4.19625e-39	2.32462	0.753138	0.0681818
Klf15	MyoFB-1	1.20412e-07	2.24561	0.25523	0.0660173
Rora	MyoFB-1	3.72497e-09	2.23998	0.297071	0.0658627
Bnip3	MyoFB-1	9.55375e-16	2.23091	0.451883	0.0656136
Mxra8	MyoFB-1	5.22497e-14	2.22012	0.41841	0.0653168
Igf2	MyoFB-1	5.90614e-10	2.21986	0.322176	0.0653096
Eln	MyoFB-1	1.90662e-16	2.19501	0.476987	0.0646259
Fendrr	MyoFB-1	1.47737e-13	2.1835	0.41841	0.0643087
Creb3l2	MyoFB-1	5.14429e-08	2.17646	0.280335	0.0641148
Ndrg2	MyoFB-1	6.81804e-12	2.16346	0.384937	0.0637561
Lhfp	MyoFB-1	9.61215e-07	2.15947	0.246862	0.0636462
Nes	MyoFB-1	4.90069e-06	2.15524	0.225941	0.0635294
Ybx3	MyoFB-1	7.32799e-20	2.12218	0.564854	0.062616
Angptl4	MyoFB-1	2.84945e-05	2.11517	0.209205	0.062422
Adamts1	MyoFB-1	8.17286e-23	2.10849	0.619247	0.0622372
Ptgs1	MyoFB-1	1.25264e-07	2.0784	0.292887	0.0614035
Zeb2	MyoFB-1	2.61912e-15	2.06028	0.497908	0.0609007
Mfap2	MyoFB-1	8.17286e-23	2.05097	0.640167	0.0606421
Pdlim3	MyoFB-2	5.78969e-46	17.0399	0.228814	0.346154
Spon2	MyoFB-2	2.4704e-53	14.8553	0.279661	0.315789
Fndc1	MyoFB-2	4.55349e-44	11.0749	0.271186	0.256
Gpr64	MyoFB-2	4.31201e-48	10.8843	0.29661	0.252708
Penk	MyoFB-2	8.85114e-43	10.5099	0.271186	0.246154
Olfml2b	MyoFB-2	4.12514e-43	10.357	0.275424	0.243446
Pgf	MyoFB-2	3.79868e-30	9.90352	0.20339	0.235294
Igf1	MyoFB-2	7.64054e-60	8.65518	0.40678	0.211921
Des	MyoFB-2	1.61584e-36	8.41388	0.266949	0.207237
Kcnj8	MyoFB-2	2.28554e-31	8.38983	0.233051	0.206767
Wnt5a	MyoFB-2	1.28876e-46	7.65465	0.351695	0.19213
Dnm3os	MyoFB-2	5.51629e-97	7.52668	0.644068	0.189526
RP23-103I12.13	MyoFB-2	3.44139e-76	7.44568	0.538136	0.18787
Ltbp2	MyoFB-2	1.27524e-37	7.41135	0.29661	0.187166
Enpp2	MyoFB-2	3.46518e-86	7.01187	0.610169	0.178882
Bmp2	MyoFB-2	5.10108e-30	6.89709	0.254237	0.176471
Tnc	MyoFB-2	2.82219e-41	6.83001	0.338983	0.175055
Ntn4	MyoFB-2	1.09793e-26	6.70551	0.233051	0.172414
Agt	MyoFB-2	1.18058e-103	6.56079	0.720339	0.169323
Loxl2	MyoFB-2	3.80826e-89	6.45405	0.652542	0.167028
Rhou	MyoFB-2	1.47806e-38	5.63754	0.364407	0.149047
Map1b	MyoFB-2	6.37803e-27	5.63263	0.266949	0.148936
Crispld2	MyoFB-2	3.83869e-33	5.59764	0.322034	0.148148
Tgfbi	MyoFB-2	6.75346e-162	5.59028	0.978814	0.147982
Pdzrn3	MyoFB-2	1.47814e-25	5.53063	0.258475	0.146635
H19	MyoFB-2	1.96099e-48	5.41501	0.45339	0.144011
Fam105a	MyoFB-2	4.33088e-53	5.20988	0.5	0.139315
Pros1	MyoFB-2	2.02259e-35	4.88838	0.377119	0.131852
Vcan	MyoFB-2	2.99608e-20	4.78101	0.237288	0.12933
Col27a1	MyoFB-2	6.96346e-22	4.78016	0.254237	0.12931
Col5a1	MyoFB-2	2.33374e-28	4.56462	0.330508	0.124204
Net1	MyoFB-2	1.23363e-61	4.37027	0.627119	0.119548
Hhip	MyoFB-2	1.23297e-25	4.32613	0.317797	0.118483
Pcsk5	MyoFB-2	3.77375e-43	4.304	0.487288	0.117949
Gm13889	MyoFB-2	3.14742e-28	4.16589	0.355932	0.114598
Ism1	MyoFB-2	1.42598e-25	4.12918	0.330508	0.113703
Pxdn	MyoFB-2	1.74638e-23	3.93275	0.322034	0.108883
Tagln	MyoFB-2	6.23548e-31	3.85443	0.411017	0.106946
Tpm2	MyoFB-2	1.853e-13	3.85274	0.20339	0.106904
Dkk3	MyoFB-2	1.45086e-17	3.82724	0.258475	0.106272
Cd44	MyoFB-2	6.92338e-32	3.82716	0.423729	0.10627
Lsp1	MyoFB-2	3.87849e-17	3.80905	0.254237	0.10582
Mdk	MyoFB-2	6.14041e-19	3.77319	0.279661	0.104928
Prdm6	MyoFB-2	1.15363e-15	3.65326	0.245763	0.101933
Tgfbr3	MyoFB-2	2.31037e-41	3.60443	0.542373	0.100708
Ltbp3	MyoFB-2	7.29598e-17	3.53333	0.271186	0.0989181
Rcn3	MyoFB-2	7.35086e-18	3.49629	0.288136	0.0979827
Fibin	MyoFB-2	2.52408e-38	3.47136	0.529661	0.097352
Nbl1	MyoFB-2	3.10936e-17	3.35478	0.292373	0.0943912
Ckb	MyoFB-2	2.09305e-12	3.29958	0.224576	0.0929825
Lgals1	MyoFB-2	2.36923e-57	3.18388	0.737288	0.0900155
Igfbp3	MyoFB-2	1.98916e-46	3.13176	0.65678	0.0886728
Samd4	MyoFB-2	2.81739e-14	3.12111	0.271186	0.0883978
Pmepa1	MyoFB-2	1.03617e-14	3.10571	0.279661	0.088
Col1a1	MyoFB-2	1.90805e-59	3.09386	0.766949	0.0876938
Acta2	MyoFB-2	4.48493e-13	3.05346	0.258475	0.0866477
Col3a1	MyoFB-2	7.7262e-73	3.03476	0.860169	0.086163
Tnfrsf12a	MyoFB-2	1.80814e-12	3.03355	0.25	0.0861314
Creb3l2	MyoFB-2	7.77496e-21	3.03328	0.381356	0.0861244
Pamr1	MyoFB-2	5.86885e-10	3.00407	0.207627	0.0853659
Maff	MyoFB-2	7.63355e-11	2.99803	0.224576	0.085209
Rgs2	MyoFB-2	2.80976e-58	2.9656	0.779661	0.084365
Mmp2	MyoFB-2	1.76662e-12	2.95689	0.258475	0.0841379
Igfbp5	MyoFB-2	9.62508e-12	2.94915	0.245763	0.0839363
Pdlim7	MyoFB-2	8.89779e-11	2.79045	0.245763	0.0797799
Serpine2	MyoFB-2	1.10236e-30	2.74059	0.563559	0.0784661
Rarres2	MyoFB-2	8.51636e-12	2.68559	0.279661	0.0770128
Thbs1	MyoFB-2	1.3757e-21	2.64748	0.457627	0.0760028
Sdc2	MyoFB-2	9.6593e-09	2.6204	0.224576	0.0752841
Nrep	MyoFB-2	1.07999e-44	2.60288	0.741525	0.0748183
Trp53inp1	MyoFB-2	7.29598e-17	2.5975	0.389831	0.0746753
Aspn	MyoFB-2	1.57531e-09	2.53104	0.254237	0.072904
Trim2	MyoFB-2	1.79205e-07	2.52342	0.207627	0.0727003
Arrdc3	MyoFB-2	3.09288e-12	2.48342	0.322034	0.0716305
Fkbp7	MyoFB-2	5.14291e-08	2.43837	0.233051	0.0704225
Rora	MyoFB-2	2.28646e-11	2.40676	0.317797	0.0695733
Meis1	MyoFB-2	1.45403e-06	2.38787	0.20339	0.0690647
Lhfp	MyoFB-2	3.15933e-09	2.38694	0.271186	0.0690399
Tshz1	MyoFB-2	3.37102e-13	2.38008	0.364407	0.0688551
Tbx5	MyoFB-2	1.23665e-06	2.37163	0.207627	0.0686275
Grb10	MyoFB-2	9.99027e-14	2.35511	0.381356	0.0681818
Rhoj	MyoFB-2	1.56985e-15	2.29903	0.432203	0.0666667
Hspb1	MyoFB-2	1.82007e-29	2.26808	0.665254	0.0658281
Rbms3	MyoFB-2	9.68916e-09	2.2402	0.288136	0.0650718
Fstl1	MyoFB-2	8.85114e-43	2.20954	0.822034	0.0642384
Insig2	MyoFB-2	3.72467e-08	2.18711	0.283898	0.0636277
Eln	MyoFB-2	1.8833e-15	2.16134	0.470339	0.0629252
Ghr	MyoFB-2	3.92296e-10	2.13377	0.351695	0.0621723
Ybx3	MyoFB-2	8.39989e-18	2.06527	0.550847	0.0602968
Nexn	MyoFB-2	5.34088e-13	2.03521	0.457627	0.0594714
Mllt3	MyoFB-2	2.02677e-05	2.03477	0.233051	0.0594595
Cald1	MyoFB-2	3.36843e-22	2.00352	0.652542	0.0585997
Cnn1	Smooth Muscle	1.94395e-59	61.2692	0.365217	0.477273
Fhl2	Smooth Muscle	3.2568e-58	38.9371	0.408696	0.367188
Actg2	Smooth Muscle	7.62124e-94	31.8746	0.66087	0.322034
Pgf	Smooth Muscle	1.39621e-53	22.9568	0.452174	0.254902
Prss35	Smooth Muscle	1.15988e-25	22.0953	0.234783	0.247706
Des	Smooth Muscle	1.29924e-73	20.4481	0.617391	0.233553
P2ry14	Smooth Muscle	4.47487e-48	17.8032	0.452174	0.209677
Spon2	Smooth Muscle	2.55477e-38	17.3825	0.373913	0.205742
Myh11	Smooth Muscle	2.24149e-50	16.3384	0.486957	0.195804
Wnt9a	Smooth Muscle	2.65706e-33	16.2551	0.33913	0.195
Pdlim3	Smooth Muscle	1.21845e-20	14.0451	0.234783	0.173077
Angptl2	Smooth Muscle	2.20845e-21	13.9179	0.243478	0.171779
Col12a1	Smooth Muscle	4.37176e-27	13.655	0.304348	0.169082
Myl9	Smooth Muscle	1.51881e-37	13.5361	0.408696	0.167857
Tnc	Smooth Muscle	1.50757e-66	13.3856	0.66087	0.166302
Olfml2b	Smooth Muscle	4.48339e-33	12.8816	0.373913	0.161049
Ltbp2	Smooth Muscle	1.22863e-48	12.8225	0.521739	0.160428
Fndc1	Smooth Muscle	9.93923e-28	12.0281	0.330435	0.152
Fst	Smooth Muscle	5.34392e-18	11.7886	0.226087	0.149425
Gpr64	Smooth Muscle	1.17116e-29	11.658	0.356522	0.148014
Lmod1	Smooth Muscle	3.47812e-16	11.422	0.208696	0.145455
RP23-103I12.13	Smooth Muscle	7.54899e-88	11.3776	0.852174	0.14497
Kcnj8	Smooth Muscle	3.77864e-24	10.5033	0.313043	0.135338
Igf1	Smooth Muscle	4.33721e-43	10.2449	0.521739	0.13245
Wnt5a	Smooth Muscle	4.29729e-39	9.99426	0.486957	0.12963
Tpm2	Smooth Muscle	1.09367e-40	9.9541	0.504348	0.129176
Acta2	Smooth Muscle	5.73112e-64	9.21465	0.73913	0.120739
Postn	Smooth Muscle	1.77273e-38	9.05128	0.504348	0.118852
Col27a1	Smooth Muscle	8.9933e-35	8.83813	0.469565	0.116379
Loxl2	Smooth Muscle	7.54899e-88	8.71699	0.921739	0.114967
Tagln	Smooth Muscle	6.46171e-85	8.69097	0.904348	0.114664
Fstl3	Smooth Muscle	1.96229e-19	8.26648	0.295652	0.109677
Col5a1	Smooth Muscle	2.94853e-40	7.74739	0.565217	0.103503
Aspn	Smooth Muscle	6.15035e-58	7.72882	0.73913	0.103281
Mustn1	Smooth Muscle	1.93785e-28	7.48932	0.434783	0.100402
Map1b	Smooth Muscle	7.03538e-22	7.2023	0.356522	0.0969267
Crispld2	Smooth Muscle	9.44434e-27	7.08645	0.426087	0.0955166
Vcan	Smooth Muscle	1.89903e-20	6.82996	0.347826	0.0923788
Lmcd1	Smooth Muscle	9.08938e-12	6.6837	0.217391	0.0905797
Kdelr3	Smooth Muscle	3.95352e-12	6.58382	0.226087	0.0893471
Itga5	Smooth Muscle	1.4736e-13	6.19425	0.26087	0.084507
Dnm3os	Smooth Muscle	1.91828e-34	6.01751	0.573913	0.0822943
Pdzrn3	Smooth Muscle	3.24636e-15	5.97264	0.295652	0.0817308
Pxdn	Smooth Muscle	2.64002e-28	5.96716	0.495652	0.0816619
Net1	Smooth Muscle	1.26041e-61	5.8326	0.86087	0.0799677
Pmepa1	Smooth Muscle	1.24503e-28	5.7296	0.513043	0.0786667
Rhou	Smooth Muscle	2.31726e-19	5.53957	0.382609	0.0762565
Lsp1	Smooth Muscle	8.02385e-18	5.36835	0.365217	0.0740741
Tgfbi	Smooth Muscle	4.79455e-78	5.28673	0.991304	0.0730301
H19	Smooth Muscle	6.83721e-23	5.15439	0.46087	0.0713324
Kcnk3	Smooth Muscle	1.81898e-08	5.1106	0.2	0.0707692
Ism1	Smooth Muscle	7.61542e-20	5.0486	0.417391	0.0699708
Agt	Smooth Muscle	2.35021e-32	5.02923	0.608696	0.0697211
Selm	Smooth Muscle	4.78409e-09	4.96334	0.217391	0.0688705
Mdk	Smooth Muscle	5.98292e-17	4.92404	0.373913	0.0683625
Rcn3	Smooth Muscle	1.01523e-18	4.87466	0.408696	0.0677233
Leprel2	Smooth Muscle	4.46591e-08	4.86877	0.2	0.0676471
Tnfrsf12a	Smooth Muscle	4.55468e-18	4.83067	0.4	0.0671533
Cd44	Smooth Muscle	5.30932e-27	4.815	0.547826	0.0669501
Samd4	Smooth Muscle	6.07404e-18	4.65865	0.408696	0.0649171
Creb3l2	Smooth Muscle	3.76973e-28	4.59713	0.582609	0.0641148
Thbs1	Smooth Muscle	4.0854e-42	4.4837	0.773913	0.0626319
Ctgf	Smooth Muscle	1.64346e-29	4.43201	0.617391	0.0619546
Nnat	Smooth Muscle	2.63991e-07	4.40971	0.2	0.0616622
Copz2	Smooth Muscle	6.96769e-10	4.25406	0.269565	0.0596154
Lgals1	Smooth Muscle	1.36681e-62	4.12723	0.973913	0.057941
Smtn	Smooth Muscle	4.19854e-07	4.10843	0.208696	0.0576923
Fibin	Smooth Muscle	3.54279e-28	4.0451	0.634783	0.0568536
Pros1	Smooth Muscle	8.24141e-12	4.00309	0.330435	0.0562963
Loxl1	Smooth Muscle	4.48016e-12	3.97127	0.33913	0.0558739
Pcsk5	Smooth Muscle	5.08712e-18	3.93446	0.469565	0.0553846
Pdlim7	Smooth Muscle	3.25856e-12	3.90709	0.347826	0.0550206
Gm13889	Smooth Muscle	4.24349e-12	3.87327	0.347826	0.0545703
Enpp2	Smooth Muscle	7.00665e-13	3.78673	0.373913	0.0534161
Fam105a	Smooth Muscle	1.51539e-13	3.76521	0.391304	0.0531287
Pde5a	Smooth Muscle	6.05717e-08	3.75681	0.252174	0.0530165
Dkk3	Smooth Muscle	4.19118e-08	3.70061	0.26087	0.0522648
Pamr1	Smooth Muscle	4.19118e-08	3.70061	0.26087	0.0522648
Maff	Smooth Muscle	1.42325e-08	3.63956	0.278261	0.0514469
Serpine2	Smooth Muscle	2.35704e-33	3.63065	0.756522	0.0513274
Prdm6	Smooth Muscle	1.52718e-07	3.60375	0.252174	0.0509666
Ckb	Smooth Muscle	1.58138e-07	3.59709	0.252174	0.0508772
Col5a2	Smooth Muscle	3.05513e-15	3.54977	0.452174	0.0502415
Axl	Smooth Muscle	1.25332e-05	3.52374	0.2	0.0498915
Tspan6	Smooth Muscle	1.4569e-05	3.49186	0.2	0.0494624
Arhgap24	Smooth Muscle	7.92828e-06	3.48594	0.208696	0.0493827
Col3a1	Smooth Muscle	2.81256e-59	3.44355	1	0.0488115
Bach2	Smooth Muscle	1.07653e-05	3.4266	0.208696	0.048583
Lhfp	Smooth Muscle	4.32617e-12	3.42369	0.391304	0.0485437
Sdc2	Smooth Muscle	1.80039e-08	3.4053	0.295652	0.0482955
Csrp2	Smooth Muscle	1.58971e-17	3.38911	0.521739	0.0480769
Igfbp5	Smooth Muscle	4.73024e-08	3.36542	0.286957	0.0477569
Nfil3	Smooth Muscle	3.21546e-05	3.32629	0.2	0.0472279
AI597468	Smooth Muscle	2.11778e-05	3.29346	0.208696	0.0467836
Col1a1	Smooth Muscle	6.89308e-36	3.27338	0.834783	0.0465116
Ltbp3	Smooth Muscle	6.56828e-07	3.26277	0.26087	0.0463679
Hhip	Smooth Muscle	1.60161e-06	3.2219	0.252174	0.0458136
Cyr61	Smooth Muscle	2.83453e-30	3.19716	0.773913	0.0454778
Ankrd10	Smooth Muscle	3.77489e-06	3.18461	0.243478	0.0453074
Filip1l	Smooth Muscle	4.24191e-24	3.13312	0.686957	0.0446076
