# Supplementary material for: Single cell RNA analysis identifies cellular heterogeneity and adaptive responses of the lung at birth
Source: Nat Commun. 2019 Jan 3;10:37. doi: 10.1038/s41467-018-07770-1 (PMC6318311; doi:10.1038/s41467-018-07770-1)
Supplement: Supplementary file 6 — Supplementary Data 3 [file 41467_2018_7770_MOESM6_ESM.xlsx]

## Sheet: celltype
Supplementary Data 3. Putative cell type assignment for PND1 Fluidigm C1 single cell RNA-seq data
Cell	Name	Time	MajorType	SubType
PND1.LungMap.C1.p1.58	p1.58	PND1	Epithelial	Alveolar Type 2 Cells
PND1.LungMap.C1.p1.59	p1.59	PND1	Endothelial	Endothelial Cells
PND1.LungMap.C1.p1.60	p1.60	PND1	Mesenchyme	Matrix Fibroblast
PND1.LungMap.C1.p1.61	p1.61	PND1	Endothelial	Endothelial Cells
PND1.LungMap.C1.p1.62	p1.62	PND1	Epithelial	Alveolar Type 2 Cells
PND1.LungMap.C1.p1.63	p1.63	PND1	Epithelial	Alveolar Type 2 Cells
PND1.LungMap.C1.p1.64	p1.64	PND1	Epithelial	Alveolar Type 1 Cells
PND1.LungMap.C1.p1.65	p1.65	PND1	Mesenchyme	Matrix Fibroblast
PND1.LungMap.C1.p1.67	p1.67	PND1	Mesenchyme	Matrix Fibroblast
PND1.LungMap.C1.p1.68	p1.68	PND1	Immune	Immune Cells
PND1.LungMap.C1.p1.70	p1.70	PND1	Mesenchyme	Matrix Fibroblast
PND1.LungMap.C1.p1.72	p1.72	PND1	Epithelial	Alveolar Type 1 Cells
PND1.LungMap.C1.p1.73	p1.73	PND1	Epithelial	Alveolar Type 1 Cells
PND1.LungMap.C1.p1.74	p1.74	PND1	Epithelial	Alveolar Type 2 Cells
PND1.LungMap.C1.p1.75	p1.75	PND1	Epithelial	Alveolar Type 2 Cells
PND1.LungMap.C1.p1.78	p1.78	PND1	Endothelial	Endothelial Cells
PND1.LungMap.C1.p1.79	p1.79	PND1	Endothelial	Endothelial Cells
PND1.LungMap.C1.p1.81	p1.81	PND1	Immune	Immune Cells
PND1.LungMap.C1.p1.82	p1.82	PND1	Mesenchyme	Matrix Fibroblast
PND1.LungMap.C1.p1.83	p1.83	PND1	Mesenchyme	Matrix Fibroblast
PND1.LungMap.C1.p1.84	p1.84	PND1	Immune	Immune Cells
PND1.LungMap.C1.p1.87	p1.87	PND1	Mesenchyme	Matrix Fibroblast
PND1.LungMap.C1.p1.88	p1.88	PND1	Mesenchyme	Matrix Fibroblast
PND1.LungMap.C1.p1.89	p1.89	PND1	Endothelial	Endothelial Cells
PND1.LungMap.C1.p1.90	p1.90	PND1	Mesenchyme	Matrix Fibroblast
PND1.LungMap.C1.p1.91	p1.91	PND1	Endothelial	Endothelial Cells
PND1.LungMap.C1.p1.92	p1.92	PND1	Mesenchyme	Matrix Fibroblast
PND1.LungMap.C1.p2.50	p2.50	PND1	Endothelial	Endothelial Cells
PND1.LungMap.C1.p2.51	p2.51	PND1	Mesenchyme	Matrix Fibroblast
PND1.LungMap.C1.p2.52	p2.52	PND1	Mesenchyme	Matrix Fibroblast
PND1.LungMap.C1.p2.53	p2.53	PND1	Mesenchyme	Matrix Fibroblast
PND1.LungMap.C1.p2.55	p2.55	PND1	Epithelial	Alveolar Type 1 Cells
PND1.LungMap.C1.p2.56	p2.56	PND1	Mesenchyme	Matrix Fibroblast
PND1.LungMap.C1.p2.57	p2.57	PND1	Endothelial	Endothelial Cells
PND1.LungMap.C1.p2.58	p2.58	PND1	Epithelial	Alveolar Type 2 Cells
PND1.LungMap.C1.p2.59	p2.59	PND1	Mesenchyme	Matrix Fibroblast
PND1.LungMap.C1.p2.60	p2.60	PND1	Mesenchyme	Matrix Fibroblast
PND1.LungMap.C1.p2.61	p2.61	PND1	Mesenchyme	Matrix Fibroblast
PND1.LungMap.C1.p2.62	p2.62	PND1	Endothelial	Endothelial Cells
PND1.LungMap.C1.p2.63	p2.63	PND1	Mesenchyme	Matrix Fibroblast
PND1.LungMap.C1.p2.65	p2.65	PND1	Mesenchyme	Matrix Fibroblast
PND1.LungMap.C1.p2.66	p2.66	PND1	Epithelial	Alveolar Type 2 Cells
PND1.LungMap.C1.p2.67	p2.67	PND1	Epithelial	Alveolar Type 2 Cells
PND1.LungMap.C1.p2.68	p2.68	PND1	Epithelial	Alveolar Type 1 Cells
PND1.LungMap.C1.p3.16	p3.16	PND1	Mesenchyme	Pericyte
PND1.LungMap.C1.p3.17	p3.17	PND1	Immune	Immune Cells
PND1.LungMap.C1.p3.21	p3.21	PND1	Immune	Immune Cells
PND1.LungMap.C1.p3.23	p3.23	PND1	Endothelial	Endothelial Cells
PND1.LungMap.C1.p3.24	p3.24	PND1	Mesenchyme	Matrix Fibroblast
PND1.LungMap.C1.p3.25	p3.25	PND1	Mesenchyme	Matrix Fibroblast
PND1.LungMap.C1.p3.26	p3.26	PND1	Immune	Immune Cells
PND1.LungMap.C1.p3.27	p3.27	PND1	Immune	Immune Cells
PND1.LungMap.C1.p3.28	p3.28	PND1	Endothelial	Endothelial Cells
PND1.LungMap.C1.p3.29	p3.29	PND1	Immune	Immune Cells
PND1.LungMap.C1.p3.30	p3.30	PND1	Immune	Immune Cells
PND1.LungMap.C1.p3.32	p3.32	PND1	Immune	Immune Cells
PND1.LungMap.C1.p3.33	p3.33	PND1	Mesenchyme	Matrix Fibroblast
PND1.LungMap.C1.p3.34	p3.34	PND1	Endothelial	Endothelial Cells
PND1.LungMap.C1.p3.36	p3.36	PND1	Mesenchyme	Matrix Fibroblast
PND1.LungMap.C1.p3.37	p3.37	PND1	Mesenchyme	Matrix Fibroblast
PND1.LungMap.C1.p3.38	p3.38	PND1	Mesenchyme	Matrix Fibroblast
PND1.LungMap.C1.p3.39	p3.39	PND1	Epithelial	Alveolar Type 1 Cells
PND1.LungMap.C1.p3.40	p3.40	PND1	Mesenchyme	Myofibroblast/SmoothMuscle
PND1.LungMap.C1.p3.41	p3.41	PND1	Mesenchyme	Matrix Fibroblast
PND1.LungMap.C1.p3.42	p3.42	PND1	Mesenchyme	Matrix Fibroblast
PND1.LungMap.C1.p3.43	p3.43	PND1	Mesenchyme	Pericyte
PND1.LungMap.C1.p3.45	p3.45	PND1	Mesenchyme	Pericyte
PND1.LungMap.C1.p3.46	p3.46	PND1	Mesenchyme	Myofibroblast/SmoothMuscle
PND1.LungMap.C1.p3.48	p3.48	PND1	Mesenchyme	Matrix Fibroblast
PND1.LungMap.C1.p3.50	p3.50	PND1	Mesenchyme	Myofibroblast/SmoothMuscle
PND1.LungMap.C1.p3.51	p3.51	PND1	Mesenchyme	Matrix Fibroblast
PND1.LungMap.C1.p3.55	p3.55	PND1	Endothelial	Endothelial Cells
PND1.LungMap.C1.p3.56	p3.56	PND1	Mesenchyme	Matrix Fibroblast
PND1.LungMap.C1.p3.57	p3.57	PND1	Mesenchyme	Myofibroblast/SmoothMuscle
PND1.LungMap.C1.p3.58	p3.58	PND1	Endothelial	Endothelial Cells
PND1.LungMap.C1.p3.59	p3.59	PND1	Endothelial	Endothelial Cells
PND1.LungMap.C1.p3.60	p3.60	PND1	Mesenchyme	Pericyte
PND1.LungMap.C1.p4.1	p4.1	PND1	Immune	Immune Cells
PND1.LungMap.C1.p4.10	p4.10	PND1	Mesenchyme	Matrix Fibroblast
PND1.LungMap.C1.p4.11	p4.11	PND1	Mesenchyme	Matrix Fibroblast
PND1.LungMap.C1.p4.13	p4.13	PND1	Mesenchyme	Matrix Fibroblast
PND1.LungMap.C1.p4.14	p4.14	PND1	Mesenchyme	Matrix Fibroblast
PND1.LungMap.C1.p4.16	p4.16	PND1	Endothelial	Endothelial Cells
PND1.LungMap.C1.p4.17	p4.17	PND1	Mesenchyme	Matrix Fibroblast
PND1.LungMap.C1.p4.18	p4.18	PND1	Epithelial	Alveolar Type 1 Cells
PND1.LungMap.C1.p4.2	p4.2	PND1	Mesenchyme	Matrix Fibroblast
PND1.LungMap.C1.p4.20	p4.20	PND1	Mesenchyme	Matrix Fibroblast
PND1.LungMap.C1.p4.21	p4.21	PND1	Mesenchyme	Matrix Fibroblast
PND1.LungMap.C1.p4.22	p4.22	PND1	Mesenchyme	Matrix Fibroblast
PND1.LungMap.C1.p4.24	p4.24	PND1	Mesenchyme	Myofibroblast/SmoothMuscle
PND1.LungMap.C1.p4.25	p4.25	PND1	Endothelial	Endothelial Cells
PND1.LungMap.C1.p4.26	p4.26	PND1	Mesenchyme	Matrix Fibroblast
PND1.LungMap.C1.p4.28	p4.28	PND1	Endothelial	Endothelial Cells
PND1.LungMap.C1.p4.29	p4.29	PND1	Immune	Immune Cells
PND1.LungMap.C1.p4.3	p4.3	PND1	Immune	Immune Cells
PND1.LungMap.C1.p4.30	p4.30	PND1	Endothelial	Endothelial Cells
PND1.LungMap.C1.p4.31	p4.31	PND1	Mesenchyme	Myofibroblast/SmoothMuscle
PND1.LungMap.C1.p4.32	p4.32	PND1	Mesenchyme	Matrix Fibroblast
PND1.LungMap.C1.p4.33	p4.33	PND1	Mesenchyme	Matrix Fibroblast
PND1.LungMap.C1.p4.34	p4.34	PND1	Endothelial	Endothelial Cells
PND1.LungMap.C1.p4.35	p4.35	PND1	Endothelial	Endothelial Cells
PND1.LungMap.C1.p4.37	p4.37	PND1	Epithelial	Alveolar Type 1 Cells
PND1.LungMap.C1.p4.38	p4.38	PND1	Mesenchyme	Matrix Fibroblast
PND1.LungMap.C1.p4.39	p4.39	PND1	Mesenchyme	Matrix Fibroblast
PND1.LungMap.C1.p4.4	p4.4	PND1	Mesenchyme	Matrix Fibroblast
PND1.LungMap.C1.p4.41	p4.41	PND1	Mesenchyme	Matrix Fibroblast
PND1.LungMap.C1.p4.42	p4.42	PND1	Mesenchyme	Matrix Fibroblast
PND1.LungMap.C1.p4.43	p4.43	PND1	Endothelial	Endothelial Cells
PND1.LungMap.C1.p4.44	p4.44	PND1	Mesenchyme	Matrix Fibroblast
PND1.LungMap.C1.p4.45	p4.45	PND1	Mesenchyme	Matrix Fibroblast
PND1.LungMap.C1.p4.46	p4.46	PND1	Endothelial	Endothelial Cells
PND1.LungMap.C1.p4.47	p4.47	PND1	Immune	Immune Cells
PND1.LungMap.C1.p4.48	p4.48	PND1	Endothelial	Endothelial Cells
PND1.LungMap.C1.p4.49	p4.49	PND1	Mesenchyme	Matrix Fibroblast
PND1.LungMap.C1.p4.5	p4.5	PND1	Mesenchyme	Matrix Fibroblast
PND1.LungMap.C1.p4.50	p4.50	PND1	Mesenchyme	Matrix Fibroblast
PND1.LungMap.C1.p4.51	p4.51	PND1	Mesenchyme	Matrix Fibroblast
PND1.LungMap.C1.p4.52	p4.52	PND1	Immune	Immune Cells
PND1.LungMap.C1.p4.53	p4.53	PND1	Mesenchyme	Matrix Fibroblast
PND1.LungMap.C1.p4.54	p4.54	PND1	Endothelial	Endothelial Cells
PND1.LungMap.C1.p4.55	p4.55	PND1	Mesenchyme	Matrix Fibroblast
PND1.LungMap.C1.p4.56	p4.56	PND1	Immune	Immune Cells
PND1.LungMap.C1.p4.57	p4.57	PND1	Mesenchyme	Matrix Fibroblast
PND1.LungMap.C1.p4.58	p4.58	PND1	Mesenchyme	Matrix Fibroblast
PND1.LungMap.C1.p4.59	p4.59	PND1	Mesenchyme	Myofibroblast/SmoothMuscle
PND1.LungMap.C1.p4.6	p4.6	PND1	Epithelial	Alveolar Type 2 Cells
PND1.LungMap.C1.p4.60	p4.60	PND1	Epithelial	Alveolar Type 2 Cells
PND1.LungMap.C1.p4.61	p4.61	PND1	Epithelial	Alveolar Type 2 Cells
PND1.LungMap.C1.p4.7	p4.7	PND1	Mesenchyme	Pericyte
PND1.LungMap.C1.p4.8	p4.8	PND1	Mesenchyme	Matrix Fibroblast
