# Supplementary material for: Single cell RNA analysis identifies cellular heterogeneity and adaptive responses of the lung at birth
Source: Nat Commun. 2019 Jan 3;10:37. doi: 10.1038/s41467-018-07770-1 (PMC6318311; doi:10.1038/s41467-018-07770-1)
Supplement: Supplementary file 7 — Supplementary Data 4 [file 41467_2018_7770_MOESM7_ESM.xlsx]

## Sheet: signature
Supplementary Data 4. Predicted cell type signature genes using PND1 Fluidigm C1 single cell data
Time	MajorType	SubType	Gene	pvalue
PND1	Endothelial	Endothelial	Tmem100	6e-09
PND1	Endothelial	Endothelial	Cd93	7e-09
PND1	Endothelial	Endothelial	Tspan7	3.04e-07
PND1	Endothelial	Endothelial	Calcrl	3.34e-07
PND1	Endothelial	Endothelial	Ppp1r16b	7.55e-07
PND1	Endothelial	Endothelial	BC028528	8.47e-07
PND1	Endothelial	Endothelial	Egfl7	1.71e-06
PND1	Endothelial	Endothelial	Ehd4	5.3e-06
PND1	Endothelial	Endothelial	Ly6a	5.44e-06
PND1	Endothelial	Endothelial	Cav1	7.74e-06
PND1	Endothelial	Endothelial	Foxp1	8.55e-06
PND1	Endothelial	Endothelial	Dusp3	9.78e-06
PND1	Endothelial	Endothelial	Ly6e	1.19e-05
PND1	Endothelial	Endothelial	Ace	1.33e-05
PND1	Endothelial	Endothelial	Ece1	1.57e-05
PND1	Endothelial	Endothelial	Scn7a	1.58e-05
PND1	Endothelial	Endothelial	Gnb1	1.67e-05
PND1	Endothelial	Endothelial	Cav2	1.84e-05
PND1	Endothelial	Endothelial	Foxf1	1.92e-05
PND1	Endothelial	Endothelial	Cd36	2.37e-05
PND1	Endothelial	Endothelial	Adgrf5	2.77e-05
PND1	Endothelial	Endothelial	Cdh5	4.33e-05
PND1	Endothelial	Endothelial	Tubb5	4.97e-05
PND1	Endothelial	Endothelial	Sptbn1	5.03e-05
PND1	Endothelial	Endothelial	Ecscr	5.49e-05
PND1	Endothelial	Endothelial	Tmem2	5.76e-05
PND1	Endothelial	Endothelial	Pik3c2b	7.19e-05
PND1	Endothelial	Endothelial	Nras	9.53e-05
PND1	Endothelial	Endothelial	Ramp2	0.000120385
PND1	Endothelial	Endothelial	Crip2	0.000125126
PND1	Endothelial	Endothelial	Epas1	0.000129805
PND1	Endothelial	Endothelial	Crip1	0.000133491
PND1	Endothelial	Endothelial	Itm2b	0.000157504
PND1	Endothelial	Endothelial	Clec1a	0.000168944
PND1	Endothelial	Endothelial	Tspan13	0.000187294
PND1	Endothelial	Endothelial	Myzap	0.000192064
PND1	Endothelial	Endothelial	Pecam1	0.000197774
PND1	Endothelial	Endothelial	Srgn	0.000205193
PND1	Endothelial	Endothelial	Cd34	0.000217964
PND1	Endothelial	Endothelial	Ly6c1	0.000287549
PND1	Endothelial	Endothelial	Pan3	0.000289886
PND1	Endothelial	Endothelial	Gnai2	0.000296113
PND1	Endothelial	Endothelial	Ptprb	0.000300705
PND1	Endothelial	Endothelial	Ctla2a	0.000342321
PND1	Endothelial	Endothelial	Marcks	0.000344228
PND1	Endothelial	Endothelial	Gata2	0.000404411
PND1	Endothelial	Endothelial	Plk2	0.000413574
PND1	Endothelial	Endothelial	Klf4	0.000414283
PND1	Endothelial	Endothelial	Fli1	0.000452623
PND1	Endothelial	Endothelial	Lyve1	0.00045729
PND1	Endothelial	Endothelial	Actr2	0.000470629
PND1	Endothelial	Endothelial	Kmt2d	0.000540346
PND1	Endothelial	Endothelial	Ets1	0.000569945
PND1	Endothelial	Endothelial	Emcn	0.000577629
PND1	Endothelial	Endothelial	Ncoa3	0.000586811
PND1	Endothelial	Endothelial	Ctnna1	0.000657003
PND1	Endothelial	Endothelial	Id1	0.000718472
PND1	Endothelial	Endothelial	Myl12b	0.000762764
PND1	Endothelial	Endothelial	Fkbp1a	0.000947813
PND1	Endothelial	Endothelial	Dpysl2	0.000949033
PND1	Endothelial	Endothelial	Gimap6	0.000972515
PND1	Endothelial	Endothelial	Tm4sf1	0.00104527
PND1	Endothelial	Endothelial	Efnb2	0.0010779
PND1	Endothelial	Endothelial	Chmp5	0.0010867
PND1	Endothelial	Endothelial	Tcn2	0.00113287
PND1	Endothelial	Endothelial	Myct1	0.00123218
PND1	Endothelial	Endothelial	Col4a2	0.00126609
PND1	Endothelial	Endothelial	Jag1	0.00132603
PND1	Endothelial	Endothelial	Myef2	0.00133632
PND1	Endothelial	Endothelial	Cd38	0.00135253
PND1	Endothelial	Endothelial	Slc9a3r2	0.00138041
PND1	Endothelial	Endothelial	Lrrc8a	0.00138083
PND1	Endothelial	Endothelial	Mtmr2	0.00141875
PND1	Endothelial	Endothelial	Ywhaz	0.00145342
PND1	Endothelial	Endothelial	Jup	0.00145352
PND1	Endothelial	Endothelial	Ednrb	0.00145447
PND1	Endothelial	Endothelial	Cnn3	0.00153086
PND1	Endothelial	Endothelial	Afap1l1	0.00158492
PND1	Endothelial	Endothelial	S100a16	0.00163259
PND1	Endothelial	Endothelial	Mest	0.00170234
PND1	Endothelial	Endothelial	Cldn5	0.0017775
PND1	Endothelial	Endothelial	S1pr1	0.00199511
PND1	Endothelial	Endothelial	Kitl	0.00214129
PND1	Endothelial	Endothelial	Mkl2	0.00223456
PND1	Endothelial	Endothelial	Id3	0.00232237
PND1	Endothelial	Endothelial	Arap3	0.00233288
PND1	Endothelial	Endothelial	Sema6a	0.00236782
PND1	Endothelial	Endothelial	Nrp1	0.00252471
PND1	Endothelial	Endothelial	Lgals9	0.00252625
PND1	Endothelial	Endothelial	Mzt1	0.00253204
PND1	Endothelial	Endothelial	Plvap	0.00253555
PND1	Endothelial	Endothelial	Bmpr2	0.00258822
PND1	Endothelial	Endothelial	H2-D1	0.00267251
PND1	Endothelial	Endothelial	Podxl	0.00280774
PND1	Endothelial	Endothelial	Rasgrp3	0.00297669
PND1	Endothelial	Endothelial	Acer2	0.00299534
PND1	Endothelial	Endothelial	Fgd5	0.00304323
PND1	Endothelial	Endothelial	Tbx3	0.00305794
PND1	Endothelial	Endothelial	Slco2a1	0.00308135
PND1	Endothelial	Endothelial	Pde4b	0.0031611
PND1	Endothelial	Endothelial	Slc43a3	0.0031932
PND1	Endothelial	Endothelial	Acvrl1	0.00329141
PND1	Endothelial	Endothelial	Tek	0.00358811
PND1	Endothelial	Endothelial	Gpihbp1	0.00376416
PND1	Endothelial	Endothelial	Aplnr	0.00382049
PND1	Endothelial	Endothelial	Serinc3	0.00382791
PND1	Endothelial	Endothelial	Pcdh17	0.00389083
PND1	Endothelial	Endothelial	Msn	0.00407799
PND1	Endothelial	Endothelial	Cyp4b1	0.00407933
PND1	Endothelial	Endothelial	Clec14a	0.00411516
PND1	Endothelial	Endothelial	Pea15a	0.00418748
PND1	Endothelial	Endothelial	Icam2	0.00419332
PND1	Endothelial	Endothelial	Tmem88	0.00420456
PND1	Endothelial	Endothelial	Zmiz1	0.00445465
PND1	Endothelial	Endothelial	Aqp1	0.00471882
PND1	Endothelial	Endothelial	Fendrr	0.00472231
PND1	Endothelial	Endothelial	Scarb1	0.00515416
PND1	Endothelial	Endothelial	9430020K01Rik	0.00532476
PND1	Endothelial	Endothelial	Adgre5	0.00538251
PND1	Endothelial	Endothelial	Sdpr	0.0054237
PND1	Endothelial	Endothelial	Hilpda	0.00550102
PND1	Endothelial	Endothelial	Il2rg	0.00550562
PND1	Endothelial	Endothelial	Ets2	0.0055934
PND1	Endothelial	Endothelial	Gsk3b	0.00578699
PND1	Endothelial	Endothelial	Anxa3	0.00623547
PND1	Endothelial	Endothelial	Ppap2a	0.00628424
PND1	Endothelial	Endothelial	Med10	0.00675268
PND1	Endothelial	Endothelial	Cmtm3	0.00682895
PND1	Endothelial	Endothelial	Mknk2	0.00685056
PND1	Endothelial	Endothelial	Rdx	0.00691858
PND1	Endothelial	Endothelial	B2m	0.00696268
PND1	Endothelial	Endothelial	Mcmbp	0.00712118
PND1	Endothelial	Endothelial	Bnip2	0.00717945
PND1	Endothelial	Endothelial	Kdr	0.00721732
PND1	Endothelial	Endothelial	Cpne8	0.00742376
PND1	Endothelial	Endothelial	Emp1	0.00747109
PND1	Endothelial	Endothelial	Tmcc2	0.00752568
PND1	Endothelial	Endothelial	Lxn	0.0075606
PND1	Endothelial	Endothelial	Prx	0.00757179
PND1	Endothelial	Endothelial	Jam2	0.00764211
PND1	Endothelial	Endothelial	Ppia	0.00802382
PND1	Endothelial	Endothelial	Sox17	0.00829208
PND1	Endothelial	Endothelial	Thbd	0.0083362
PND1	Endothelial	Endothelial	Arhgef15	0.00855872
PND1	Endothelial	Endothelial	Hpgd	0.00883481
PND1	Endothelial	Endothelial	Plec	0.00915722
PND1	Endothelial	Endothelial	Cxx1a	0.00927952
PND1	Endothelial	Endothelial	Rhoa	0.00948219
PND1	Endothelial	Endothelial	Ripply3	0.0103223
PND1	Endothelial	Endothelial	Armcx4	0.0106204
PND1	Endothelial	Endothelial	Cdr2l	0.0108115
PND1	Endothelial	Endothelial	Gimap1	0.0110316
PND1	Endothelial	Endothelial	Snx3	0.0113418
PND1	Endothelial	Endothelial	Dnajc8	0.0119441
PND1	Endothelial	Endothelial	Raph1	0.0120279
PND1	Endothelial	Endothelial	Rhoc	0.0120396
PND1	Endothelial	Endothelial	Cdkn1a	0.0120891
PND1	Endothelial	Endothelial	Zscan26	0.0127768
PND1	Endothelial	Endothelial	Ybx1	0.0128666
PND1	Endothelial	Endothelial	Qk	0.0128822
PND1	Endothelial	Endothelial	Klf13	0.0130608
PND1	Endothelial	Endothelial	Ucp2	0.0130983
PND1	Endothelial	Endothelial	Ptma	0.0131601
PND1	Endothelial	Endothelial	Atp1b3	0.0131765
PND1	Endothelial	Endothelial	Robo4	0.0133029
PND1	Endothelial	Endothelial	Fxyd5	0.0133114
PND1	Endothelial	Endothelial	Rab11a	0.0134719
PND1	Endothelial	Endothelial	Sri	0.0134999
PND1	Endothelial	Endothelial	Cnih1	0.0136508
PND1	Endothelial	Endothelial	Trib2	0.0136719
PND1	Endothelial	Endothelial	Commd8	0.0137084
PND1	Endothelial	Endothelial	Esam	0.0150609
PND1	Endothelial	Endothelial	Npr1	0.0151038
PND1	Endothelial	Endothelial	Thsd1	0.0152284
PND1	Endothelial	Endothelial	Kit	0.0157335
PND1	Endothelial	Endothelial	Ivns1abp	0.0159735
PND1	Endothelial	Endothelial	Ctnnb1	0.0163198
PND1	Endothelial	Endothelial	Ptrf	0.0163559
PND1	Endothelial	Endothelial	Adgrl2	0.0163835
PND1	Endothelial	Endothelial	Grap	0.0165772
PND1	Endothelial	Endothelial	Gm20748	0.0170886
PND1	Endothelial	Endothelial	N4bp3	0.017111
PND1	Endothelial	Endothelial	Dnaja1	0.0172701
PND1	Endothelial	Endothelial	Hn1	0.0174145
PND1	Endothelial	Endothelial	Add3	0.0178002
PND1	Endothelial	Endothelial	Scn3b	0.0180293
PND1	Endothelial	Endothelial	Cdkn1b	0.0185918
PND1	Endothelial	Endothelial	Stx16	0.0191255
PND1	Endothelial	Endothelial	Fas	0.0192305
PND1	Endothelial	Endothelial	Gcc2	0.0195231
PND1	Endothelial	Endothelial	Wapal	0.0195264
PND1	Endothelial	Endothelial	Shisa5	0.0199029
PND1	Endothelial	Endothelial	Sox18	0.0201787
PND1	Endothelial	Endothelial	Cd200	0.0202359
PND1	Endothelial	Endothelial	Rac1	0.0202906
PND1	Endothelial	Endothelial	Rasip1	0.0203541
PND1	Endothelial	Endothelial	Inafm2	0.0204772
PND1	Endothelial	Endothelial	Slfn5	0.020622
PND1	Endothelial	Endothelial	Skil	0.0208329
PND1	Endothelial	Endothelial	Palmd	0.0211563
PND1	Endothelial	Endothelial	Prrc2c	0.0212818
PND1	Endothelial	Endothelial	Arrdc4	0.0223043
PND1	Endothelial	Endothelial	Abi3	0.0227346
PND1	Endothelial	Endothelial	Arhgef12	0.0231261
PND1	Endothelial	Endothelial	Stmn2	0.0232105
PND1	Endothelial	Endothelial	Ifitm2	0.0232736
PND1	Endothelial	Endothelial	Atpif1	0.0235908
PND1	Endothelial	Endothelial	Sh3glb1	0.0236852
PND1	Endothelial	Endothelial	Pkp4	0.0239223
PND1	Endothelial	Endothelial	Ntan1	0.0249967
PND1	Endothelial	Endothelial	Sgk1	0.025041
PND1	Endothelial	Endothelial	Git1	0.02546
PND1	Endothelial	Endothelial	Car4	0.0258447
PND1	Endothelial	Endothelial	Ehd1	0.0259331
PND1	Endothelial	Endothelial	Adrb1	0.0259715
PND1	Endothelial	Endothelial	Cfl1	0.0260512
PND1	Endothelial	Endothelial	Hhex	0.0260767
PND1	Endothelial	Endothelial	Fmo1	0.0261926
PND1	Endothelial	Endothelial	Ushbp1	0.026654
PND1	Endothelial	Endothelial	Clic1	0.0267776
PND1	Endothelial	Endothelial	Dusp1	0.0268805
PND1	Endothelial	Endothelial	Prkab1	0.0268832
PND1	Endothelial	Endothelial	Notch4	0.0268936
PND1	Endothelial	Endothelial	Tuba1a	0.0270329
PND1	Endothelial	Endothelial	Pdlim1	0.0270816
PND1	Endothelial	Endothelial	Sh2b3	0.0270946
PND1	Endothelial	Endothelial	Gimap4	0.0277901
PND1	Endothelial	Endothelial	Hmgn2	0.0280724
PND1	Endothelial	Endothelial	Ppp1r2	0.0286296
PND1	Endothelial	Endothelial	Prkch	0.0287346
PND1	Endothelial	Endothelial	Ica1	0.0288363
PND1	Endothelial	Endothelial	Unc45b	0.0289999
PND1	Endothelial	Endothelial	Ahr	0.0293156
PND1	Endothelial	Endothelial	Sox7	0.0309965
PND1	Endothelial	Endothelial	Eif2s1	0.031514
PND1	Endothelial	Endothelial	Vim	0.0321772
PND1	Endothelial	Endothelial	Impdh1	0.0323576
PND1	Endothelial	Endothelial	Smagp	0.032697
PND1	Endothelial	Endothelial	Cd47	0.0327625
PND1	Endothelial	Endothelial	Klf2	0.032854
PND1	Endothelial	Endothelial	Scarf1	0.0331051
PND1	Endothelial	Endothelial	Prickle2	0.0335927
PND1	Endothelial	Endothelial	Gltp	0.0336488
PND1	Endothelial	Endothelial	Fam219b	0.0336563
PND1	Endothelial	Endothelial	1110007C09Rik	0.0340014
PND1	Endothelial	Endothelial	4931406P16Rik	0.034403
PND1	Endothelial	Endothelial	Tmsb10	0.0347617
PND1	Endothelial	Endothelial	Srsf2	0.0358646
PND1	Endothelial	Endothelial	Cxx1b	0.0375313
PND1	Endothelial	Endothelial	Vps29	0.0375889
PND1	Endothelial	Endothelial	Vat1	0.03852
PND1	Endothelial	Endothelial	Tspan12	0.0388064
PND1	Endothelial	Endothelial	Ccnd1	0.0390505
PND1	Endothelial	Endothelial	Gimap8	0.0397594
PND1	Endothelial	Endothelial	Gstm1	0.0399882
PND1	Endothelial	Endothelial	Dcps	0.0400143
PND1	Endothelial	Endothelial	Oaz1-ps	0.040044
PND1	Endothelial	Endothelial	Nup210	0.0400699
PND1	Endothelial	Endothelial	Hey1	0.0401484
PND1	Endothelial	Endothelial	Coro2b	0.0402174
PND1	Endothelial	Endothelial	2900026A02Rik	0.0402736
PND1	Endothelial	Endothelial	Pcsk5	0.0409115
PND1	Endothelial	Endothelial	Fzd6	0.0410219
PND1	Endothelial	Endothelial	Tpst2	0.0410353
PND1	Endothelial	Endothelial	Crk	0.0411441
PND1	Endothelial	Endothelial	Jun	0.0412363
PND1	Endothelial	Endothelial	Agtrap	0.0415014
PND1	Endothelial	Endothelial	Ube2n	0.0417016
PND1	Endothelial	Endothelial	Carhsp1	0.0418608
PND1	Endothelial	Endothelial	Hmgb3	0.0422112
PND1	Endothelial	Endothelial	Tmem50a	0.04272
PND1	Endothelial	Endothelial	Klf3	0.0432417
PND1	Endothelial	Endothelial	E030024N20Rik	0.0435072
PND1	Endothelial	Endothelial	Fam45a	0.0441209
PND1	Endothelial	Endothelial	Wdr26	0.0442524
PND1	Endothelial	Endothelial	Layn	0.0442575
PND1	Endothelial	Endothelial	Cd300lg	0.0447609
PND1	Endothelial	Endothelial	BC002163	0.0448778
PND1	Endothelial	Endothelial	Inpp5k	0.0448832
PND1	Endothelial	Endothelial	Rock2	0.0449763
PND1	Endothelial	Endothelial	Ccm2l	0.0452137
PND1	Endothelial	Endothelial	Fam46a	0.0453848
PND1	Endothelial	Endothelial	Hbb-b1	0.0455786
PND1	Endothelial	Endothelial	Tmx3	0.0465463
PND1	Endothelial	Endothelial	Twf1	0.0465778
PND1	Endothelial	Endothelial	Exoc3l	0.0472626
PND1	Endothelial	Endothelial	Sorbs3	0.0478418
PND1	Endothelial	Endothelial	Ppp4r2	0.0482066
PND1	Endothelial	Endothelial	Pde2a	0.0482837
PND1	Endothelial	Endothelial	Eif4a1	0.0485415
PND1	Endothelial	Endothelial	Itgb1	0.048903
PND1	Endothelial	Endothelial	Spns2	0.0490448
PND1	Endothelial	Endothelial	Mmrn2	0.0491415
PND1	Endothelial	Endothelial	Ugcg	0.0495705
PND1	Endothelial	Endothelial	Cxcl12	0.0496118
PND1	Epithelial	AT1	Timp3	5.04e-05
PND1	Epithelial	AT1	Cldn18	8.64e-05
PND1	Epithelial	AT1	Gprc5a	0.000476797
PND1	Epithelial	AT1	Ager	0.000486164
PND1	Epithelial	AT1	Lmo7	0.000498536
PND1	Epithelial	AT1	Emp2	0.00052391
PND1	Epithelial	AT1	Tmsb4x	0.000550585
PND1	Epithelial	AT1	Myl12a	0.000554356
PND1	Epithelial	AT1	Col4a3	0.000765093
PND1	Epithelial	AT1	Sec14l3	0.00162255
PND1	Epithelial	AT1	Aqp5	0.00169862
PND1	Epithelial	AT1	Ahnak	0.00172019
PND1	Epithelial	AT1	S100a6	0.00190344
PND1	Epithelial	AT1	Krt7	0.00203978
PND1	Epithelial	AT1	Anxa3	0.00226799
PND1	Epithelial	AT1	Pdpn	0.00235877
PND1	Epithelial	AT1	Clic5	0.00268753
PND1	Epithelial	AT1	Hdgf	0.00298389
PND1	Epithelial	AT1	Clic3	0.00309609
PND1	Epithelial	AT1	Akap5	0.00346809
PND1	Epithelial	AT1	Msln	0.0036054
PND1	Epithelial	AT1	Insig1	0.00364947
PND1	Epithelial	AT1	Pard6b	0.00372888
PND1	Epithelial	AT1	H3f3b	0.00381327
PND1	Epithelial	AT1	Nkx2-1	0.00498371
PND1	Epithelial	AT1	Cldn3	0.00667918
PND1	Epithelial	AT1	Actb	0.00683089
PND1	Epithelial	AT1	Agrn	0.00712817
PND1	Epithelial	AT1	Krt18	0.00734226
PND1	Epithelial	AT1	Calm2	0.00738638
PND1	Epithelial	AT1	Sod1	0.00771787
PND1	Epithelial	AT1	Rgcc	0.00833791
PND1	Epithelial	AT1	Serpinb6b	0.00871584
PND1	Epithelial	AT1	Prickle3	0.00927971
PND1	Epithelial	AT1	Iqgap1	0.00974448
PND1	Epithelial	AT1	Crip2	0.0102297
PND1	Epithelial	AT1	Tmod1	0.0104351
PND1	Epithelial	AT1	S100a11	0.0106163
PND1	Epithelial	AT1	Tspan8	0.0109102
PND1	Epithelial	AT1	Scnn1g	0.0114808
PND1	Epithelial	AT1	Dpysl2	0.0121522
PND1	Epithelial	AT1	Prdx6	0.0123045
PND1	Epithelial	AT1	Prkci	0.0127705
PND1	Epithelial	AT1	Asah1	0.0127955
PND1	Epithelial	AT1	2200002D01Rik	0.0128935
PND1	Epithelial	AT1	Rtkn2	0.0133283
PND1	Epithelial	AT1	Gja1	0.013337
PND1	Epithelial	AT1	Hopx	0.0134104
PND1	Epithelial	AT1	Gng5	0.0136246
PND1	Epithelial	AT1	Selenbp1	0.0151949
PND1	Epithelial	AT1	Plp2	0.0152043
PND1	Epithelial	AT1	Qk	0.0152484
PND1	Epithelial	AT1	Vamp8	0.0156874
PND1	Epithelial	AT1	Anxa1	0.0157067
PND1	Epithelial	AT1	S100a14	0.0160099
PND1	Epithelial	AT1	Icam1	0.0164609
PND1	Epithelial	AT1	Cd9	0.0167329
PND1	Epithelial	AT1	Wdr45	0.0171554
PND1	Epithelial	AT1	Ezr	0.0171618
PND1	Epithelial	AT1	Il18r1	0.018545
PND1	Epithelial	AT1	Krt8	0.0190109
PND1	Epithelial	AT1	Scnn1b	0.0200778
PND1	Epithelial	AT1	Tmem37	0.0201148
PND1	Epithelial	AT1	Sec22a	0.0212895
PND1	Epithelial	AT1	Gdpd1	0.0212926
PND1	Epithelial	AT1	Myo1c	0.0213138
PND1	Epithelial	AT1	Nrbp2	0.0224484
PND1	Epithelial	AT1	Pgrmc1	0.0230542
PND1	Epithelial	AT1	Vegfa	0.0232731
PND1	Epithelial	AT1	Msn	0.0236742
PND1	Epithelial	AT1	Fosl2	0.0247194
PND1	Epithelial	AT1	Gde1	0.0247602
PND1	Epithelial	AT1	Slc35e3	0.025665
PND1	Epithelial	AT1	Hck	0.026152
PND1	Epithelial	AT1	Bcam	0.0265945
PND1	Epithelial	AT1	Anxa2	0.0282917
PND1	Epithelial	AT1	2310007B03Rik	0.0295791
PND1	Epithelial	AT1	Bex4	0.0302586
PND1	Epithelial	AT1	Cers2	0.0305198
PND1	Epithelial	AT1	Tacstd2	0.0315415
PND1	Epithelial	AT1	Slc39a8	0.0329625
PND1	Epithelial	AT1	Fgfbp1	0.0334706
PND1	Epithelial	AT1	Gmfb	0.0336202
PND1	Epithelial	AT1	Anxa4	0.0345872
PND1	Epithelial	AT1	Vps28	0.0347303
PND1	Epithelial	AT1	Perp	0.0349532
PND1	Epithelial	AT1	Cxadr	0.0350891
PND1	Epithelial	AT1	Ywhae	0.0356716
PND1	Epithelial	AT1	F3	0.0358021
PND1	Epithelial	AT1	Ehd2	0.0363362
PND1	Epithelial	AT1	Scd2	0.0369477
PND1	Epithelial	AT1	Wfdc1	0.0371576
PND1	Epithelial	AT1	Spry1	0.0376557
PND1	Epithelial	AT1	Rassf7	0.0391415
PND1	Epithelial	AT1	Slc6a14	0.0399299
PND1	Epithelial	AT1	Lrpap1	0.0408112
PND1	Epithelial	AT1	Atp5b	0.0413849
PND1	Epithelial	AT1	Cryab	0.0417418
PND1	Epithelial	AT1	Dag1	0.0443473
PND1	Epithelial	AT1	Pvrl2	0.0445439
PND1	Epithelial	AT1	Elovl5	0.0454138
PND1	Epithelial	AT1	Ptprf	0.0457325
PND1	Epithelial	AT1	Sdpr	0.0458976
PND1	Epithelial	AT1	Lamc2	0.0470461
PND1	Epithelial	AT1	Ndst1	0.0473532
PND1	Epithelial	AT1	E030019B13Rik	0.0479398
PND1	Epithelial	AT1	Tmem63b	0.048646
PND1	Epithelial	AT1	Hs2st1	0.0486844
PND1	Epithelial	AT1	Sparc	0.0489456
PND1	Epithelial	AT1	Pls3	0.0497296
PND1	Epithelial	AT2	Sftpc	0
PND1	Epithelial	AT2	Npc2	1.66e-07
PND1	Epithelial	AT2	Sftpb	9.31e-07
PND1	Epithelial	AT2	Slc34a2	3.31e-06
PND1	Epithelial	AT2	Ctsh	6.42e-06
PND1	Epithelial	AT2	Wfdc2	6.52e-06
PND1	Epithelial	AT2	Dram1	7.3e-06
PND1	Epithelial	AT2	Sftpd	7.41e-06
PND1	Epithelial	AT2	Sftpa1	1.13e-05
PND1	Epithelial	AT2	Lamp3	1.55e-05
PND1	Epithelial	AT2	Sdc4	1.85e-05
PND1	Epithelial	AT2	Acot2	2.09e-05
PND1	Epithelial	AT2	Hc	2.56e-05
PND1	Epithelial	AT2	Napsa	0.000110455
PND1	Epithelial	AT2	Muc1	0.000122831
PND1	Epithelial	AT2	Cxcl15	0.000124884
PND1	Epithelial	AT2	Ctsc	0.000161938
PND1	Epithelial	AT2	Sfta2	0.000179592
PND1	Epithelial	AT2	Spry2	0.000202399
PND1	Epithelial	AT2	Mt1	0.00024225
PND1	Epithelial	AT2	Chil1	0.000261863
PND1	Epithelial	AT2	Lpcat1	0.0003311
PND1	Epithelial	AT2	Atp1b1	0.000459095
PND1	Epithelial	AT2	Cldn18	0.000565796
PND1	Epithelial	AT2	Tnfaip1	0.000652418
PND1	Epithelial	AT2	Mgst1	0.000732463
PND1	Epithelial	AT2	Soat1	0.000760295
PND1	Epithelial	AT2	Cbr2	0.000893653
PND1	Epithelial	AT2	Dcxr	0.00093898
PND1	Epithelial	AT2	Sdc1	0.00104265
PND1	Epithelial	AT2	Prr15l	0.00106818
PND1	Epithelial	AT2	Fasn	0.00110255
PND1	Epithelial	AT2	Pi4k2b	0.00136477
PND1	Epithelial	AT2	Tmbim6	0.00139012
PND1	Epithelial	AT2	Cat	0.00147246
PND1	Epithelial	AT2	Secisbp2l	0.00151797
PND1	Epithelial	AT2	Rnase4	0.00179104
PND1	Epithelial	AT2	Acsl4	0.00191495
PND1	Epithelial	AT2	Myo5c	0.00223297
PND1	Epithelial	AT2	Etv5	0.00242747
PND1	Epithelial	AT2	Abcd3	0.00247172
PND1	Epithelial	AT2	Abca3	0.00276758
PND1	Epithelial	AT2	Slc15a2	0.00284581
PND1	Epithelial	AT2	Kcnj15	0.0028913
PND1	Epithelial	AT2	Cdh1	0.00294769
PND1	Epithelial	AT2	Pon3	0.0033205
PND1	Epithelial	AT2	Herpud1	0.00333937
PND1	Epithelial	AT2	Wbp5	0.0036232
PND1	Epithelial	AT2	Bex2	0.00383736
PND1	Epithelial	AT2	Elf3	0.00384615
PND1	Epithelial	AT2	Cebpa	0.00397583
PND1	Epithelial	AT2	Meg3	0.00452058
PND1	Epithelial	AT2	Ces1d	0.0050421
PND1	Epithelial	AT2	Pla2g1b	0.00504558
PND1	Epithelial	AT2	Lyz2	0.00578476
PND1	Epithelial	AT2	Cgn	0.00626616
PND1	Epithelial	AT2	Fabp5	0.00634989
PND1	Epithelial	AT2	Lgi3	0.00638034
PND1	Epithelial	AT2	Neat1	0.00644573
PND1	Epithelial	AT2	Mid1ip1	0.0067039
PND1	Epithelial	AT2	Errfi1	0.00690645
PND1	Epithelial	AT2	Gde1	0.00694377
PND1	Epithelial	AT2	Glrx	0.00712596
PND1	Epithelial	AT2	Tmem213	0.00719936
PND1	Epithelial	AT2	Yipf4	0.00731047
PND1	Epithelial	AT2	Per3	0.00743611
PND1	Epithelial	AT2	Avpi1	0.00801519
PND1	Epithelial	AT2	Cd36	0.00830631
PND1	Epithelial	AT2	Dmtf1	0.00831789
PND1	Epithelial	AT2	Eif4h	0.00835234
PND1	Epithelial	AT2	Bex4	0.00841246
PND1	Epithelial	AT2	E030019B13Rik	0.00850449
PND1	Epithelial	AT2	Retnla	0.00922743
PND1	Epithelial	AT2	Pdzk1ip1	0.00977563
PND1	Epithelial	AT2	Exosc7	0.0101664
PND1	Epithelial	AT2	Dbi	0.0103685
PND1	Epithelial	AT2	Cldn3	0.0103715
PND1	Epithelial	AT2	Mbip	0.0106213
PND1	Epithelial	AT2	Vamp8	0.0111531
PND1	Epithelial	AT2	Nucb2	0.0112873
PND1	Epithelial	AT2	Prnp	0.0116329
PND1	Epithelial	AT2	Tspan1	0.0116508
PND1	Epithelial	AT2	Echs1	0.0122805
PND1	Epithelial	AT2	Egfl6	0.0123712
PND1	Epithelial	AT2	Chchd10	0.0123857
PND1	Epithelial	AT2	1500012F01Rik	0.0126308
PND1	Epithelial	AT2	Scd1	0.0127227
PND1	Epithelial	AT2	Gas6	0.0127346
PND1	Epithelial	AT2	Nkx2-1	0.0127472
PND1	Epithelial	AT2	Slc25a11	0.0130705
PND1	Epithelial	AT2	Alad	0.0135563
PND1	Epithelial	AT2	Insig1	0.0141027
PND1	Epithelial	AT2	Cyb5a	0.0155912
PND1	Epithelial	AT2	Cdc25b	0.0162855
PND1	Epithelial	AT2	Rab25	0.0165421
PND1	Epithelial	AT2	8430408G22Rik	0.0165685
PND1	Epithelial	AT2	Tfcp2l1	0.0176254
PND1	Epithelial	AT2	S100g	0.0178724
PND1	Epithelial	AT2	Renbp	0.0180743
PND1	Epithelial	AT2	Mtfr1l	0.0184146
PND1	Epithelial	AT2	Tmem50b	0.0184497
PND1	Epithelial	AT2	Clic3	0.0185347
PND1	Epithelial	AT2	Hacd3	0.0186259
PND1	Epithelial	AT2	Vnn1	0.019539
PND1	Epithelial	AT2	Irx3	0.0207915
PND1	Epithelial	AT2	Spink5	0.0212248
PND1	Epithelial	AT2	Acot1	0.0219622
PND1	Epithelial	AT2	Trpv6	0.0221521
PND1	Epithelial	AT2	Emc6	0.0226687
PND1	Epithelial	AT2	Cd55	0.0230745
PND1	Epithelial	AT2	Zdhhc3	0.0236918
PND1	Epithelial	AT2	Brd7	0.0239526
PND1	Epithelial	AT2	Fkbp4	0.0241226
PND1	Epithelial	AT2	Smim6	0.0241687
PND1	Epithelial	AT2	Lpin2	0.0248077
PND1	Epithelial	AT2	Snx22	0.0256204
PND1	Epithelial	AT2	Abhd5	0.0260786
PND1	Epithelial	AT2	Scd2	0.0265967
PND1	Epithelial	AT2	Acaa1a	0.0274432
PND1	Epithelial	AT2	AU021092	0.0283777
PND1	Epithelial	AT2	Gja1	0.0304091
PND1	Epithelial	AT2	Mt2	0.0306227
PND1	Epithelial	AT2	Tgoln1	0.0311571
PND1	Epithelial	AT2	Rtkn	0.0315862
PND1	Epithelial	AT2	D330041H03Rik	0.0332407
PND1	Epithelial	AT2	Bpifb5	0.0335321
PND1	Epithelial	AT2	Limd2	0.0345649
PND1	Epithelial	AT2	Tmem243	0.0348612
PND1	Epithelial	AT2	Tmem116	0.0363161
PND1	Epithelial	AT2	Ctsz	0.0393698
PND1	Epithelial	AT2	Nampt	0.0395709
PND1	Epithelial	AT2	Tst	0.0407791
PND1	Epithelial	AT2	Slco4c1	0.0410139
PND1	Epithelial	AT2	Gdpd2	0.0414057
PND1	Epithelial	AT2	Acadl	0.0417692
PND1	Epithelial	AT2	Gnpat	0.0427091
PND1	Epithelial	AT2	Epcam	0.0427227
PND1	Epithelial	AT2	Cd164l2	0.042908
PND1	Epithelial	AT2	Pgpep1	0.0435031
PND1	Epithelial	AT2	Adgrg1	0.0437112
PND1	Epithelial	AT2	Vnn3	0.0441237
PND1	Epithelial	AT2	Eppk1	0.0462372
PND1	Epithelial	AT2	Elovl1	0.0466889
PND1	Epithelial	AT2	E130012A19Rik	0.0467169
PND1	Epithelial	AT2	Pmvk	0.0468835
PND1	Epithelial	AT2	H2afj	0.0475462
PND1	Epithelial	AT2	Pradc1	0.0477248
PND1	Epithelial	AT2	Prss8	0.0479739
PND1	Epithelial	AT2	Slc31a1	0.0480463
PND1	Immune	Immune	Tyrobp	2.37e-06
PND1	Immune	Immune	Actb	7.63e-06
PND1	Immune	Immune	Tmsb4x	1.4e-05
PND1	Immune	Immune	Cfl1	2.28e-05
PND1	Immune	Immune	Cd53	2.35e-05
PND1	Immune	Immune	Fcer1g	6.07e-05
PND1	Immune	Immune	Ucp2	7.26e-05
PND1	Immune	Immune	Cyba	7.52e-05
PND1	Immune	Immune	Pfn1	9.29e-05
PND1	Immune	Immune	Cotl1	0.000135427
PND1	Immune	Immune	Mcemp1	0.000200074
PND1	Immune	Immune	Atp6v0c	0.000262335
PND1	Immune	Immune	Lilrb4	0.000325851
PND1	Immune	Immune	Gpx1	0.000379721
PND1	Immune	Immune	Arpc2	0.000440968
PND1	Immune	Immune	Atp6v0c-ps2	0.000493872
PND1	Immune	Immune	Cd68	0.000514658
PND1	Immune	Immune	Ctss	0.000568287
PND1	Immune	Immune	Lyz2	0.000620201
PND1	Immune	Immune	Arhgdib	0.000621855
PND1	Immune	Immune	Coro1a	0.000661291
PND1	Immune	Immune	Gm2a	0.000981152
PND1	Immune	Immune	Sh3bgrl3	0.00105135
PND1	Immune	Immune	Cybb	0.00105375
PND1	Immune	Immune	Wfdc17	0.0010715
PND1	Immune	Immune	Igsf6	0.0011245
PND1	Immune	Immune	H2-D1	0.00129363
PND1	Immune	Immune	Cd52	0.00131485
PND1	Immune	Immune	Cebpb	0.00133868
PND1	Immune	Immune	Gapdh	0.00134975
PND1	Immune	Immune	Ftl1	0.00151937
PND1	Immune	Immune	Arpc4	0.00164615
PND1	Immune	Immune	Plaur	0.00166441
PND1	Immune	Immune	Capg	0.00171081
PND1	Immune	Immune	Sla	0.00189331
PND1	Immune	Immune	Ms4a6d	0.00192294
PND1	Immune	Immune	Fxyd5	0.00193311
PND1	Immune	Immune	Laptm5	0.001973
PND1	Immune	Immune	S100a11	0.00203408
PND1	Immune	Immune	Gm12070	0.0023948
PND1	Immune	Immune	Ptprc	0.00240792
PND1	Immune	Immune	Pkm	0.00246023
PND1	Immune	Immune	Lcp1	0.00248664
PND1	Immune	Immune	Fcgr3	0.00257544
PND1	Immune	Immune	Csf2ra	0.00292091
PND1	Immune	Immune	Ctsz	0.00293221
PND1	Immune	Immune	Lgals3	0.00324186
PND1	Immune	Immune	AF251705	0.00346012
PND1	Immune	Immune	Aprt	0.00357858
PND1	Immune	Immune	Rap2b	0.00378265
PND1	Immune	Immune	Fgr	0.00382818
PND1	Immune	Immune	Clec7a	0.00399782
PND1	Immune	Immune	Pla2g7	0.00456624
PND1	Immune	Immune	Taldo1	0.00508885
PND1	Immune	Immune	LOC100038947	0.00518362
PND1	Immune	Immune	Tnfrsf1b	0.00549834
PND1	Immune	Immune	Ccl9	0.00566701
PND1	Immune	Immune	Ms4a6c	0.00574852
PND1	Immune	Immune	Fam96a	0.00595726
PND1	Immune	Immune	Actg1	0.00602182
PND1	Immune	Immune	Tpm3	0.00652536
PND1	Immune	Immune	Rac2	0.00653632
PND1	Immune	Immune	Glrx	0.00664104
PND1	Immune	Immune	Prr13	0.00680781
PND1	Immune	Immune	Tpd52	0.00696548
PND1	Immune	Immune	Cdk2ap2	0.00711243
PND1	Immune	Immune	Pycard	0.00714418
PND1	Immune	Immune	Mpeg1	0.00736139
PND1	Immune	Immune	C5ar2	0.00756103
PND1	Immune	Immune	Ctsa	0.00760105
PND1	Immune	Immune	Alox5ap	0.00769099
PND1	Immune	Immune	Sat1	0.00803313
PND1	Immune	Immune	Dpep2	0.00811072
PND1	Immune	Immune	Plin2	0.00812622
PND1	Immune	Immune	Gp49a	0.00837407
PND1	Immune	Immune	Capza2	0.00837846
PND1	Immune	Immune	Rab32	0.00858281
PND1	Immune	Immune	Eno1	0.00867234
PND1	Immune	Immune	Stk17b	0.00868025
PND1	Immune	Immune	Fos	0.008702
PND1	Immune	Immune	Syk	0.00872192
PND1	Immune	Immune	Pld4	0.00876953
PND1	Immune	Immune	Ctsc	0.00903106
PND1	Immune	Immune	F10	0.00925119
PND1	Immune	Immune	Clec4a2	0.00937287
PND1	Immune	Immune	Csf2rb	0.00966246
PND1	Immune	Immune	Lst1	0.00969681
PND1	Immune	Immune	Id2	0.00976627
PND1	Immune	Immune	Hmga1-rs1	0.0100698
PND1	Immune	Immune	Cd300lf	0.0101508
PND1	Immune	Immune	Ncf4	0.0101618
PND1	Immune	Immune	Ifitm6	0.0106276
PND1	Immune	Immune	Ifi30	0.0106626
PND1	Immune	Immune	Ccl6	0.0108385
PND1	Immune	Immune	Tuba1c	0.0108526
PND1	Immune	Immune	Tifab	0.011034
PND1	Immune	Immune	Selplg	0.0110392
PND1	Immune	Immune	Plek	0.0115059
PND1	Immune	Immune	Srgn	0.0115555
PND1	Immune	Immune	H2-K1	0.0121254
PND1	Immune	Immune	Atp6v1f	0.0125172
PND1	Immune	Immune	Lsp1	0.0126067
PND1	Immune	Immune	Dok3	0.0127512
PND1	Immune	Immune	Ncf2	0.0128313
PND1	Immune	Immune	Itgb2	0.0129594
PND1	Immune	Immune	Gsr	0.0130386
PND1	Immune	Immune	Clec4a3	0.0136147
PND1	Immune	Immune	Efhd2	0.0136424
PND1	Immune	Immune	Eif5a	0.014017
PND1	Immune	Immune	Slfn2	0.0145827
PND1	Immune	Immune	Bcl2a1b	0.0146271
PND1	Immune	Immune	Sirpa	0.01478
PND1	Immune	Immune	Shfm1	0.0149898
PND1	Immune	Immune	Fpr2	0.0152196
PND1	Immune	Immune	Sdcbp	0.0152625
PND1	Immune	Immune	Rgs2	0.0153771
PND1	Immune	Immune	Ear2	0.0155259
PND1	Immune	Immune	Prdx1	0.0155605
PND1	Immune	Immune	Sh2d1b1	0.0157842
PND1	Immune	Immune	Emp3	0.0161754
PND1	Immune	Immune	Cstb	0.0163134
PND1	Immune	Immune	Ccr1	0.0165185
PND1	Immune	Immune	Eno1b	0.0167706
PND1	Immune	Immune	Atp5g1	0.0168892
PND1	Immune	Immune	Abcg1	0.0168998
PND1	Immune	Immune	Atp6v1d	0.0169724
PND1	Immune	Immune	Cd302	0.0171238
PND1	Immune	Immune	Ctsd	0.0173926
PND1	Immune	Immune	Cd9	0.0176313
PND1	Immune	Immune	AI662270	0.0179185
PND1	Immune	Immune	Serpinb1a	0.0182
PND1	Immune	Immune	Pira2	0.0184867
PND1	Immune	Immune	Trem2	0.0185345
PND1	Immune	Immune	Atp6v0e	0.0186257
PND1	Immune	Immune	Gpr141	0.0190782
PND1	Immune	Immune	Pgam1	0.0190914
PND1	Immune	Immune	Ctsb	0.0191136
PND1	Immune	Immune	Spi1	0.0193913
PND1	Immune	Immune	Tomm6	0.0195743
PND1	Immune	Immune	Milr1	0.019596
PND1	Immune	Immune	Trim30d	0.0196454
PND1	Immune	Immune	Il1rn	0.0197486
PND1	Immune	Immune	Wfdc21	0.0199476
PND1	Immune	Immune	Slc25a5	0.0202062
PND1	Immune	Immune	Actr2	0.0206311
PND1	Immune	Immune	Ptpn6	0.0207913
PND1	Immune	Immune	Pilra	0.0213871
PND1	Immune	Immune	Evi2b	0.0213959
PND1	Immune	Immune	Fyb	0.0214498
PND1	Immune	Immune	Hmga1	0.0218667
PND1	Immune	Immune	Coro1b	0.0219115
PND1	Immune	Immune	A630033H20Rik	0.0219921
PND1	Immune	Immune	Fth1	0.0221056
PND1	Immune	Immune	Unc93b1	0.0231377
PND1	Immune	Immune	Tnfrsf26	0.0234768
PND1	Immune	Immune	Cd44	0.0237998
PND1	Immune	Immune	Emb	0.0238328
PND1	Immune	Immune	Pygl	0.0239854
PND1	Immune	Immune	Serp1	0.0242471
PND1	Immune	Immune	Cd300a	0.0243217
PND1	Immune	Immune	Rgs19	0.0244785
PND1	Immune	Immune	Capza1	0.0248209
PND1	Immune	Immune	Atp6v0b	0.0254929
PND1	Immune	Immune	Pirb	0.0255274
PND1	Immune	Immune	Clec4a1	0.025646
PND1	Immune	Immune	Mmp8	0.0262799
PND1	Immune	Immune	Lrmp	0.0265954
PND1	Immune	Immune	Rhog	0.0269222
PND1	Immune	Immune	H3f3a	0.0270022
PND1	Immune	Immune	Mcl1	0.0280294
PND1	Immune	Immune	Slc11a1	0.0286782
PND1	Immune	Immune	Plet1	0.0287138
PND1	Immune	Immune	Fabp5	0.0288876
PND1	Immune	Immune	Dazap2	0.0294171
PND1	Immune	Immune	Hmgn2	0.0297211
PND1	Immune	Immune	Pld3	0.0297998
PND1	Immune	Immune	Cox5b	0.0303582
PND1	Immune	Immune	Phb2	0.0309837
PND1	Immune	Immune	Myo1g	0.0311999
PND1	Immune	Immune	Zfp36	0.0313238
PND1	Immune	Immune	B2m	0.0318941
PND1	Immune	Immune	Nme1	0.0319525
PND1	Immune	Immune	Apobec1	0.0322913
PND1	Immune	Immune	Gm9733	0.032473
PND1	Immune	Immune	Stx7	0.0329927
PND1	Immune	Immune	Ran	0.0332075
PND1	Immune	Immune	Mthfd2	0.0333455
PND1	Immune	Immune	Itgal	0.0333826
PND1	Immune	Immune	Hpgds	0.0334007
PND1	Immune	Immune	Gnai2	0.0335015
PND1	Immune	Immune	0610009B22Rik	0.0339319
PND1	Immune	Immune	Dusp1	0.0345192
PND1	Immune	Immune	Cln3	0.0345846
PND1	Immune	Immune	Hmbs	0.0348306
PND1	Immune	Immune	Znhit1	0.035517
PND1	Immune	Immune	Nfam1	0.0358627
PND1	Immune	Immune	Anxa1	0.0363188
PND1	Immune	Immune	Bcl2a1d	0.0364095
PND1	Immune	Immune	S100a8	0.0364395
PND1	Immune	Immune	Lpl	0.0364626
PND1	Immune	Immune	Bcl2a1a	0.0365115
PND1	Immune	Immune	Arhgap30	0.0365318
PND1	Immune	Immune	Psap	0.0367792
PND1	Immune	Immune	Ccrn4l	0.0370817
PND1	Immune	Immune	Plgrkt	0.0373237
PND1	Immune	Immune	Plac8	0.0380852
PND1	Immune	Immune	AI413582	0.0380863
PND1	Immune	Immune	Evi2a	0.0381479
PND1	Immune	Immune	Msr1	0.0384647
PND1	Immune	Immune	Bst1	0.038662
PND1	Immune	Immune	Tmem154	0.0389976
PND1	Immune	Immune	Cfp	0.0394064
PND1	Immune	Immune	Ly6c2	0.0397792
PND1	Immune	Immune	Psenen	0.0399023
PND1	Immune	Immune	Adgre1	0.0400262
PND1	Immune	Immune	Bhlhe41	0.0401476
PND1	Immune	Immune	Pstpip1	0.0415425
PND1	Immune	Immune	Clec4d	0.0415834
PND1	Immune	Immune	AI607873	0.0416375
PND1	Immune	Immune	Cycs	0.0417967
PND1	Immune	Immune	Aif1	0.0421628
PND1	Immune	Immune	Cysltr1	0.0435147
PND1	Immune	Immune	Atp5g2	0.0436213
PND1	Immune	Immune	2010107E04Rik	0.0436789
PND1	Immune	Immune	Gpr65	0.0439771
PND1	Immune	Immune	4933434E20Rik	0.0440009
PND1	Immune	Immune	Slfn1	0.0442808
PND1	Immune	Immune	Clic1	0.0444353
PND1	Immune	Immune	Coq2	0.0457683
PND1	Immune	Immune	Tmem219	0.0460616
PND1	Immune	Immune	Ccdc86	0.0462391
PND1	Immune	Immune	Ppp2r5a	0.0466353
PND1	Immune	Immune	Pqlc3	0.0468569
PND1	Immune	Immune	Nhp2	0.0479585
PND1	Immune	Immune	Gm1966	0.0479772
PND1	Immune	Immune	Cope	0.0479803
PND1	Immune	Immune	Glipr2	0.0481487
PND1	Immune	Immune	Ccr2	0.0486352
PND1	Immune	Immune	Gpr137b	0.0496325
PND1	Immune	Immune	Nrros	0.0496983
PND1	Immune	Immune	E030024N20Rik	0.0498077
PND1	Immune	Immune	Atf4	0.0498337
PND1	Mesenchyme	MatrixFB	Adh1	0
PND1	Mesenchyme	MatrixFB	B4galt1	0
PND1	Mesenchyme	MatrixFB	Bgn	0
PND1	Mesenchyme	MatrixFB	Fmo2	0
PND1	Mesenchyme	MatrixFB	Fn1	0
PND1	Mesenchyme	MatrixFB	Fhl1	0
PND1	Mesenchyme	MatrixFB	Macf1	0
PND1	Mesenchyme	MatrixFB	Limch1	0
PND1	Mesenchyme	MatrixFB	Mfap4	0
PND1	Mesenchyme	MatrixFB	Mgp	0
PND1	Mesenchyme	MatrixFB	Gyg	0
PND1	Mesenchyme	MatrixFB	Gpx3	0
PND1	Mesenchyme	MatrixFB	Maf	0
PND1	Mesenchyme	MatrixFB	Hsd11b1	0
PND1	Mesenchyme	MatrixFB	Pdcd4	0
PND1	Mesenchyme	MatrixFB	Rbp1	0
PND1	Mesenchyme	MatrixFB	Tcf21	0
PND1	Mesenchyme	MatrixFB	Ptprs	0
PND1	Mesenchyme	MatrixFB	Myh10	1e-09
PND1	Mesenchyme	MatrixFB	Nr2f2	1e-09
PND1	Mesenchyme	MatrixFB	Ifitm1	1e-09
PND1	Mesenchyme	MatrixFB	Sh3bgrl	3e-09
PND1	Mesenchyme	MatrixFB	Gsn	4e-09
PND1	Mesenchyme	MatrixFB	Tns1	4e-09
PND1	Mesenchyme	MatrixFB	Cnn2	9e-09
PND1	Mesenchyme	MatrixFB	Eln	1.1e-08
PND1	Mesenchyme	MatrixFB	Spon1	1.4e-08
PND1	Mesenchyme	MatrixFB	Serping1	2.3e-08
PND1	Mesenchyme	MatrixFB	Col1a2	2.5e-08
PND1	Mesenchyme	MatrixFB	Olfml3	2.8e-08
PND1	Mesenchyme	MatrixFB	Nexn	2.8e-08
PND1	Mesenchyme	MatrixFB	Col6a1	7.4e-08
PND1	Mesenchyme	MatrixFB	Sept4	1.36e-07
PND1	Mesenchyme	MatrixFB	Rap2a	1.42e-07
PND1	Mesenchyme	MatrixFB	Cdh11	1.65e-07
PND1	Mesenchyme	MatrixFB	Fblim1	1.68e-07
PND1	Mesenchyme	MatrixFB	Specc1l	2.42e-07
PND1	Mesenchyme	MatrixFB	G0s2	2.47e-07
PND1	Mesenchyme	MatrixFB	Slc38a5	2.78e-07
PND1	Mesenchyme	MatrixFB	Cox6c	2.83e-07
PND1	Mesenchyme	MatrixFB	Chst2	3.55e-07
PND1	Mesenchyme	MatrixFB	Col6a2	4.14e-07
PND1	Mesenchyme	MatrixFB	Meox2	4.42e-07
PND1	Mesenchyme	MatrixFB	6030408B16Rik	5.67e-07
PND1	Mesenchyme	MatrixFB	Ppp1r14a	6.43e-07
PND1	Mesenchyme	MatrixFB	Mxra8	1.25e-06
PND1	Mesenchyme	MatrixFB	Cdkn1c	1.41e-06
PND1	Mesenchyme	MatrixFB	Selenbp1	1.5e-06
PND1	Mesenchyme	MatrixFB	Tmem176a	1.59e-06
PND1	Mesenchyme	MatrixFB	Ppm1k	2.15e-06
PND1	Mesenchyme	MatrixFB	Apoe	2.38e-06
PND1	Mesenchyme	MatrixFB	Dpep1	2.42e-06
PND1	Mesenchyme	MatrixFB	Cmklr1	2.46e-06
PND1	Mesenchyme	MatrixFB	Inmt	2.56e-06
PND1	Mesenchyme	MatrixFB	Scp2	3.33e-06
PND1	Mesenchyme	MatrixFB	Nupr1	4.11e-06
PND1	Mesenchyme	MatrixFB	Akap12	4.88e-06
PND1	Mesenchyme	MatrixFB	Cbx5	5.49e-06
PND1	Mesenchyme	MatrixFB	Tmem119	5.99e-06
PND1	Mesenchyme	MatrixFB	Eif4ebp1	6.12e-06
PND1	Mesenchyme	MatrixFB	Prdx5	6.35e-06
PND1	Mesenchyme	MatrixFB	Slc25a4	7.78e-06
PND1	Mesenchyme	MatrixFB	Ogn	8.02e-06
PND1	Mesenchyme	MatrixFB	Enah	8.33e-06
PND1	Mesenchyme	MatrixFB	Nedd4	1.04e-05
PND1	Mesenchyme	MatrixFB	Bmp3	1.09e-05
PND1	Mesenchyme	MatrixFB	Loxl1	1.09e-05
PND1	Mesenchyme	MatrixFB	Snai2	1.09e-05
PND1	Mesenchyme	MatrixFB	Map1lc3b	1.18e-05
PND1	Mesenchyme	MatrixFB	1810010H24Rik	1.29e-05
PND1	Mesenchyme	MatrixFB	Cd81	1.36e-05
PND1	Mesenchyme	MatrixFB	Gpc3	2.01e-05
PND1	Mesenchyme	MatrixFB	Fgfr3	2.02e-05
PND1	Mesenchyme	MatrixFB	Nfib	2.15e-05
PND1	Mesenchyme	MatrixFB	Zfp36l1	2.3e-05
PND1	Mesenchyme	MatrixFB	Gm5148	2.37e-05
PND1	Mesenchyme	MatrixFB	Arap1	2.46e-05
PND1	Mesenchyme	MatrixFB	Ltbp4	2.79e-05
PND1	Mesenchyme	MatrixFB	Tpm1	3.66e-05
PND1	Mesenchyme	MatrixFB	Vcam1	3.98e-05
PND1	Mesenchyme	MatrixFB	Zyx	4.25e-05
PND1	Mesenchyme	MatrixFB	Ech1	4.38e-05
PND1	Mesenchyme	MatrixFB	Limd1	4.74e-05
PND1	Mesenchyme	MatrixFB	Dpt	5.23e-05
PND1	Mesenchyme	MatrixFB	Mme	5.31e-05
PND1	Mesenchyme	MatrixFB	Hadh	5.33e-05
PND1	Mesenchyme	MatrixFB	Mesdc2	6.07e-05
PND1	Mesenchyme	MatrixFB	Tpd52l2	6.42e-05
PND1	Mesenchyme	MatrixFB	Lbh	6.55e-05
PND1	Mesenchyme	MatrixFB	Ssr1	6.81e-05
PND1	Mesenchyme	MatrixFB	Neo1	7e-05
PND1	Mesenchyme	MatrixFB	Tagln2	7.07e-05
PND1	Mesenchyme	MatrixFB	Fbn1	8.39e-05
PND1	Mesenchyme	MatrixFB	Figf	9.16e-05
PND1	Mesenchyme	MatrixFB	Pdia6	0.00011174
PND1	Mesenchyme	MatrixFB	Znrf3	0.000134094
PND1	Mesenchyme	MatrixFB	Gnb2l1	0.000143268
PND1	Mesenchyme	MatrixFB	Serpine2	0.000147263
PND1	Mesenchyme	MatrixFB	Frem1	0.000161132
PND1	Mesenchyme	MatrixFB	Upk1b	0.000163098
PND1	Mesenchyme	MatrixFB	Npnt	0.000189257
PND1	Mesenchyme	MatrixFB	Enpep	0.000201483
PND1	Mesenchyme	MatrixFB	Ptgis	0.000206816
PND1	Mesenchyme	MatrixFB	Slc36a2	0.000210302
PND1	Mesenchyme	MatrixFB	Nap1l1	0.00021103
PND1	Mesenchyme	MatrixFB	Pdgfra	0.000223479
PND1	Mesenchyme	MatrixFB	Sfr1	0.000246485
PND1	Mesenchyme	MatrixFB	Fgfr4	0.000258465
PND1	Mesenchyme	MatrixFB	Prkg2	0.000267372
PND1	Mesenchyme	MatrixFB	Tacc1	0.00029043
PND1	Mesenchyme	MatrixFB	Lox	0.00030113
PND1	Mesenchyme	MatrixFB	Ndrg2	0.000315008
PND1	Mesenchyme	MatrixFB	Vipr2	0.000317071
PND1	Mesenchyme	MatrixFB	Nisch	0.000320452
PND1	Mesenchyme	MatrixFB	Fkbp9	0.000321326
PND1	Mesenchyme	MatrixFB	Col3a1	0.000331242
PND1	Mesenchyme	MatrixFB	Fgfr1	0.000344873
PND1	Mesenchyme	MatrixFB	Ilk	0.000350795
PND1	Mesenchyme	MatrixFB	Blvrb	0.000365486
PND1	Mesenchyme	MatrixFB	Tcp11l2	0.00038995
PND1	Mesenchyme	MatrixFB	Echdc2	0.000434182
PND1	Mesenchyme	MatrixFB	Sparc	0.000439885
PND1	Mesenchyme	MatrixFB	Fgf7	0.000444086
PND1	Mesenchyme	MatrixFB	Adamts1	0.000448586
PND1	Mesenchyme	MatrixFB	Tm2d2	0.000458654
PND1	Mesenchyme	MatrixFB	Gpx7	0.000483661
PND1	Mesenchyme	MatrixFB	Ado	0.000483878
PND1	Mesenchyme	MatrixFB	H6pd	0.000500767
PND1	Mesenchyme	MatrixFB	Peg3	0.000509032
PND1	Mesenchyme	MatrixFB	Cdo1	0.00052549
PND1	Mesenchyme	MatrixFB	Cox7c	0.000549546
PND1	Mesenchyme	MatrixFB	Sub1	0.000578592
PND1	Mesenchyme	MatrixFB	Atp1a2	0.000588436
PND1	Mesenchyme	MatrixFB	Pdlim2	0.000598271
PND1	Mesenchyme	MatrixFB	Csrp1	0.000613967
PND1	Mesenchyme	MatrixFB	Pcolce2	0.00062861
PND1	Mesenchyme	MatrixFB	Fkbp11	0.000637242
PND1	Mesenchyme	MatrixFB	Cox7a2	0.000657421
PND1	Mesenchyme	MatrixFB	Apip	0.000684834
PND1	Mesenchyme	MatrixFB	Cp	0.000763624
PND1	Mesenchyme	MatrixFB	Wnt2	0.000785849
PND1	Mesenchyme	MatrixFB	Smc3	0.000796351
PND1	Mesenchyme	MatrixFB	Acadsb	0.000844896
PND1	Mesenchyme	MatrixFB	Pfdn5	0.00086549
PND1	Mesenchyme	MatrixFB	Twsg1	0.00090361
PND1	Mesenchyme	MatrixFB	Iqsec1	0.000918312
PND1	Mesenchyme	MatrixFB	Cox7b	0.000918984
PND1	Mesenchyme	MatrixFB	Cnep1r1	0.000962906
PND1	Mesenchyme	MatrixFB	Fgf10	0.00097656
PND1	Mesenchyme	MatrixFB	Nktr	0.000997988
PND1	Mesenchyme	MatrixFB	Dapk1	0.00101479
PND1	Mesenchyme	MatrixFB	Tceanc2	0.0010476
PND1	Mesenchyme	MatrixFB	Ankle2	0.00107194
PND1	Mesenchyme	MatrixFB	Qsox1	0.00109322
PND1	Mesenchyme	MatrixFB	Dap	0.00112276
PND1	Mesenchyme	MatrixFB	Mettl6	0.00114218
PND1	Mesenchyme	MatrixFB	Agpat4	0.0011463
PND1	Mesenchyme	MatrixFB	Tril	0.00115406
PND1	Mesenchyme	MatrixFB	Ncl	0.00123681
PND1	Mesenchyme	MatrixFB	Phlda1	0.00124475
PND1	Mesenchyme	MatrixFB	Clec3b	0.00126812
PND1	Mesenchyme	MatrixFB	Cped1	0.00129982
PND1	Mesenchyme	MatrixFB	Ndufs3	0.00134103
PND1	Mesenchyme	MatrixFB	Tcf25	0.00139908
PND1	Mesenchyme	MatrixFB	Car2	0.00141974
PND1	Mesenchyme	MatrixFB	Lclat1	0.00145033
PND1	Mesenchyme	MatrixFB	Klf9	0.00146721
PND1	Mesenchyme	MatrixFB	2010320M18Rik	0.00150944
PND1	Mesenchyme	MatrixFB	Atraid	0.00154393
PND1	Mesenchyme	MatrixFB	Tbx2	0.00159698
PND1	Mesenchyme	MatrixFB	Vstm4	0.00161278
PND1	Mesenchyme	MatrixFB	1810058I24Rik	0.00176574
PND1	Mesenchyme	MatrixFB	Kpna2	0.00179934
PND1	Mesenchyme	MatrixFB	Egflam	0.00182556
PND1	Mesenchyme	MatrixFB	Ankrd13a	0.00189514
PND1	Mesenchyme	MatrixFB	2410006H16Rik	0.00191294
PND1	Mesenchyme	MatrixFB	St3gal4	0.00192837
PND1	Mesenchyme	MatrixFB	Rras2	0.00202372
PND1	Mesenchyme	MatrixFB	Zbtb44	0.00205295
PND1	Mesenchyme	MatrixFB	Pkd1	0.00205667
PND1	Mesenchyme	MatrixFB	Tmem38b	0.00207339
PND1	Mesenchyme	MatrixFB	Pbx1	0.00210367
PND1	Mesenchyme	MatrixFB	Ssb	0.00217501
PND1	Mesenchyme	MatrixFB	Atp5e	0.00218669
PND1	Mesenchyme	MatrixFB	Ndufa5	0.00223051
PND1	Mesenchyme	MatrixFB	Mmp19	0.00231189
PND1	Mesenchyme	MatrixFB	Rybp	0.00234289
PND1	Mesenchyme	MatrixFB	Ccdc53	0.0023763
PND1	Mesenchyme	MatrixFB	Cd40	0.00239148
PND1	Mesenchyme	MatrixFB	Gpm6b	0.00239857
PND1	Mesenchyme	MatrixFB	Drap1	0.00245594
PND1	Mesenchyme	MatrixFB	Fkbp8	0.00246184
PND1	Mesenchyme	MatrixFB	Arl14ep	0.00272256
PND1	Mesenchyme	MatrixFB	Pcolce	0.00274634
PND1	Mesenchyme	MatrixFB	Pcf11	0.00283666
PND1	Mesenchyme	MatrixFB	Isoc1	0.00288288
PND1	Mesenchyme	MatrixFB	Fam13a	0.00291011
PND1	Mesenchyme	MatrixFB	Snai1	0.00295591
PND1	Mesenchyme	MatrixFB	Epha3	0.00300596
PND1	Mesenchyme	MatrixFB	Snrpg	0.00307337
PND1	Mesenchyme	MatrixFB	Gm4737	0.00307412
PND1	Mesenchyme	MatrixFB	Smtnl2	0.00314172
PND1	Mesenchyme	MatrixFB	Slc35a4	0.00319211
PND1	Mesenchyme	MatrixFB	Tug1	0.00332854
PND1	Mesenchyme	MatrixFB	A730098P11Rik	0.00340164
PND1	Mesenchyme	MatrixFB	Slc25a17	0.00342142
PND1	Mesenchyme	MatrixFB	Npr3	0.00347849
PND1	Mesenchyme	MatrixFB	Fam188b	0.00373337
PND1	Mesenchyme	MatrixFB	Capns1	0.00374493
PND1	Mesenchyme	MatrixFB	Bmper	0.0037999
PND1	Mesenchyme	MatrixFB	Pnrc2	0.00382696
PND1	Mesenchyme	MatrixFB	Kcna2	0.00384313
PND1	Mesenchyme	MatrixFB	Tmem176b	0.00393731
PND1	Mesenchyme	MatrixFB	Ifrd1	0.00395155
PND1	Mesenchyme	MatrixFB	Il1r1	0.00398463
PND1	Mesenchyme	MatrixFB	Rbm22	0.00401397
PND1	Mesenchyme	MatrixFB	Tmem204	0.00406454
PND1	Mesenchyme	MatrixFB	Lrrc16a	0.0041199
PND1	Mesenchyme	MatrixFB	Syncrip	0.00421474
PND1	Mesenchyme	MatrixFB	Hmgb1	0.0042196
PND1	Mesenchyme	MatrixFB	Scube2	0.00429786
PND1	Mesenchyme	MatrixFB	Stard13	0.00431258
PND1	Mesenchyme	MatrixFB	Fkbp10	0.00433041
PND1	Mesenchyme	MatrixFB	Angptl4	0.00438841
PND1	Mesenchyme	MatrixFB	Eif3m	0.00447506
PND1	Mesenchyme	MatrixFB	Nop10	0.00450532
PND1	Mesenchyme	MatrixFB	Rab11b	0.0046092
PND1	Mesenchyme	MatrixFB	Dtymk	0.00469949
PND1	Mesenchyme	MatrixFB	Galnt2	0.00471499
PND1	Mesenchyme	MatrixFB	Rem1	0.00472564
PND1	Mesenchyme	MatrixFB	Ppp2r1b	0.00476006
PND1	Mesenchyme	MatrixFB	Maged1	0.00487816
PND1	Mesenchyme	MatrixFB	Oaz1	0.00499362
PND1	Mesenchyme	MatrixFB	Appl1	0.00502304
PND1	Mesenchyme	MatrixFB	Casc3	0.00502956
PND1	Mesenchyme	MatrixFB	A430005L14Rik	0.00508935
PND1	Mesenchyme	MatrixFB	Mmp2	0.00533224
PND1	Mesenchyme	MatrixFB	Use1	0.00544087
PND1	Mesenchyme	MatrixFB	Col23a1	0.00556412
PND1	Mesenchyme	MatrixFB	Ube2v2	0.00557245
PND1	Mesenchyme	MatrixFB	Rftn2	0.00570485
PND1	Mesenchyme	MatrixFB	Eif4a2	0.00576337
PND1	Mesenchyme	MatrixFB	Fbxo3	0.00579418
PND1	Mesenchyme	MatrixFB	Slc27a6	0.00587567
PND1	Mesenchyme	MatrixFB	Agpat6	0.00588566
PND1	Mesenchyme	MatrixFB	Xpr1	0.00590038
PND1	Mesenchyme	MatrixFB	Slc1a4	0.00596623
PND1	Mesenchyme	MatrixFB	Eif4e	0.00599579
PND1	Mesenchyme	MatrixFB	2410015M20Rik	0.00600695
PND1	Mesenchyme	MatrixFB	Irf8	0.00609996
PND1	Mesenchyme	MatrixFB	Tgm2	0.00610545
PND1	Mesenchyme	MatrixFB	Phyhd1	0.00621564
PND1	Mesenchyme	MatrixFB	Trim33	0.00629296
PND1	Mesenchyme	MatrixFB	Rreb1	0.00632115
PND1	Mesenchyme	MatrixFB	Adrb3	0.00635475
PND1	Mesenchyme	MatrixFB	Asz1	0.00643629
PND1	Mesenchyme	MatrixFB	Gm4956	0.0064617
PND1	Mesenchyme	MatrixFB	Tbrg1	0.00652505
PND1	Mesenchyme	MatrixFB	Mbnl2	0.00653145
PND1	Mesenchyme	MatrixFB	Mier1	0.00653738
PND1	Mesenchyme	MatrixFB	Calcoco1	0.00655973
PND1	Mesenchyme	MatrixFB	Adamts17	0.00658493
PND1	Mesenchyme	MatrixFB	Ccnl2	0.00659831
PND1	Mesenchyme	MatrixFB	Sec61a2	0.00670042
PND1	Mesenchyme	MatrixFB	Add1	0.0067379
PND1	Mesenchyme	MatrixFB	Ptges3	0.00688056
PND1	Mesenchyme	MatrixFB	Sbds	0.00688382
PND1	Mesenchyme	MatrixFB	Fbxo32	0.00701594
PND1	Mesenchyme	MatrixFB	Prpsap2	0.00706398
PND1	Mesenchyme	MatrixFB	Il6ra	0.00710771
PND1	Mesenchyme	MatrixFB	Hnrnpk	0.00714854
PND1	Mesenchyme	MatrixFB	Vldlr	0.00719893
PND1	Mesenchyme	MatrixFB	Ckap4	0.00729268
PND1	Mesenchyme	MatrixFB	Capn6	0.00741554
PND1	Mesenchyme	MatrixFB	Cct4	0.0076613
PND1	Mesenchyme	MatrixFB	Sirt6	0.00770254
PND1	Mesenchyme	MatrixFB	Slc1a3	0.00775797
PND1	Mesenchyme	MatrixFB	Sh3pxd2b	0.0077782
PND1	Mesenchyme	MatrixFB	Fopnl	0.0077859
PND1	Mesenchyme	MatrixFB	Vezf1	0.00784777
PND1	Mesenchyme	MatrixFB	Lmna	0.00788565
PND1	Mesenchyme	MatrixFB	Hspe1	0.0079163
PND1	Mesenchyme	MatrixFB	Cox6b2	0.00813198
PND1	Mesenchyme	MatrixFB	Zcchc24	0.00839619
PND1	Mesenchyme	MatrixFB	Ugdh	0.00841032
PND1	Mesenchyme	MatrixFB	Cfh	0.00845614
PND1	Mesenchyme	MatrixFB	Tmem205	0.00847859
PND1	Mesenchyme	MatrixFB	Gps1	0.00848365
PND1	Mesenchyme	MatrixFB	Ppp1r3c	0.00858699
PND1	Mesenchyme	MatrixFB	Tmem109	0.00875945
PND1	Mesenchyme	MatrixFB	Hsbp1	0.00877886
PND1	Mesenchyme	MatrixFB	Rasgrp2	0.00878034
PND1	Mesenchyme	MatrixFB	Dnajc18	0.00888041
PND1	Mesenchyme	MatrixFB	Son	0.00898768
PND1	Mesenchyme	MatrixFB	Spg11	0.00907698
PND1	Mesenchyme	MatrixFB	Fbxo30	0.00911027
PND1	Mesenchyme	MatrixFB	Mapk1ip1	0.00912332
PND1	Mesenchyme	MatrixFB	Mtss1l	0.00922702
PND1	Mesenchyme	MatrixFB	Rbpj	0.00943134
PND1	Mesenchyme	MatrixFB	Pgbd5	0.00947028
PND1	Mesenchyme	MatrixFB	Mapk14	0.00951857
PND1	Mesenchyme	MatrixFB	Prdm6	0.00955839
PND1	Mesenchyme	MatrixFB	Tgfb2	0.00962874
PND1	Mesenchyme	MatrixFB	Acp6	0.00969762
PND1	Mesenchyme	MatrixFB	Psmc4	0.00979757
PND1	Mesenchyme	MatrixFB	Tcf12	0.00991858
PND1	Mesenchyme	MatrixFB	Socs2	0.0100035
PND1	Mesenchyme	MatrixFB	Hps3	0.0101904
PND1	Mesenchyme	MatrixFB	Pcdhgc3	0.0103314
PND1	Mesenchyme	MatrixFB	Ifitm2	0.0104397
PND1	Mesenchyme	MatrixFB	Cd82	0.0105956
PND1	Mesenchyme	MatrixFB	Copg1	0.0106465
PND1	Mesenchyme	MatrixFB	Nprl3	0.010782
PND1	Mesenchyme	MatrixFB	Mrfap1	0.0108953
PND1	Mesenchyme	MatrixFB	Nop16	0.0109898
PND1	Mesenchyme	MatrixFB	Lancl1	0.0110215
PND1	Mesenchyme	MatrixFB	Ggps1	0.011224
PND1	Mesenchyme	MatrixFB	Elp2	0.0112838
PND1	Mesenchyme	MatrixFB	Fam132a	0.0112883
PND1	Mesenchyme	MatrixFB	Rbm3	0.0113174
PND1	Mesenchyme	MatrixFB	Pdia3	0.0114378
PND1	Mesenchyme	MatrixFB	Lrrc57	0.011571
PND1	Mesenchyme	MatrixFB	Stxbp3a	0.0116486
PND1	Mesenchyme	MatrixFB	Ctsl	0.0116763
PND1	Mesenchyme	MatrixFB	Olfml1	0.0118177
PND1	Mesenchyme	MatrixFB	Gng8	0.0118343
PND1	Mesenchyme	MatrixFB	Sp3os	0.011935
PND1	Mesenchyme	MatrixFB	Ppil4	0.0120349
PND1	Mesenchyme	MatrixFB	Nadk2	0.012095
PND1	Mesenchyme	MatrixFB	Uqcrb	0.0121071
PND1	Mesenchyme	MatrixFB	Txnl4a	0.01217
PND1	Mesenchyme	MatrixFB	Ptbp2	0.0123232
PND1	Mesenchyme	MatrixFB	Zfp207	0.0124523
PND1	Mesenchyme	MatrixFB	Uggt2	0.0125059
PND1	Mesenchyme	MatrixFB	B3galnt2	0.0126119
PND1	Mesenchyme	MatrixFB	Nme2	0.0126518
PND1	Mesenchyme	MatrixFB	Tbc1d7	0.0127072
PND1	Mesenchyme	MatrixFB	Wdr36	0.012888
PND1	Mesenchyme	MatrixFB	Ppp2r3a	0.0131052
PND1	Mesenchyme	MatrixFB	Nmnat2	0.0132798
PND1	Mesenchyme	MatrixFB	Csde1	0.0134401
PND1	Mesenchyme	MatrixFB	Tspan4	0.0134516
PND1	Mesenchyme	MatrixFB	Etv1	0.0135479
PND1	Mesenchyme	MatrixFB	Ift81	0.0137204
PND1	Mesenchyme	MatrixFB	Sod2	0.0137657
PND1	Mesenchyme	MatrixFB	Afap1	0.0137678
PND1	Mesenchyme	MatrixFB	Pwp1	0.013768
PND1	Mesenchyme	MatrixFB	Serpina3g	0.0137939
PND1	Mesenchyme	MatrixFB	Mettl1	0.0139399
PND1	Mesenchyme	MatrixFB	Stbd1	0.0140249
PND1	Mesenchyme	MatrixFB	Srpx	0.0142537
PND1	Mesenchyme	MatrixFB	Plxnd1	0.0142593
PND1	Mesenchyme	MatrixFB	Abcd2	0.0142891
PND1	Mesenchyme	MatrixFB	Lifr	0.0144384
PND1	Mesenchyme	MatrixFB	Ctage5	0.0145482
PND1	Mesenchyme	MatrixFB	Lima1	0.0145779
PND1	Mesenchyme	MatrixFB	Trappc2l	0.0146161
PND1	Mesenchyme	MatrixFB	Lrrc28	0.0146362
PND1	Mesenchyme	MatrixFB	Copz2	0.0146646
PND1	Mesenchyme	MatrixFB	C1qtnf1	0.0149066
PND1	Mesenchyme	MatrixFB	Ints7	0.0149887
PND1	Mesenchyme	MatrixFB	Lgals4	0.0150188
PND1	Mesenchyme	MatrixFB	Prpf4b	0.0150263
PND1	Mesenchyme	MatrixFB	C1qtnf6	0.0151528
PND1	Mesenchyme	MatrixFB	Snhg18	0.0152056
PND1	Mesenchyme	MatrixFB	Ddx21	0.0152541
PND1	Mesenchyme	MatrixFB	Apbb2	0.0152632
PND1	Mesenchyme	MatrixFB	2610001J05Rik	0.0153678
PND1	Mesenchyme	MatrixFB	Gtf2b	0.0153865
PND1	Mesenchyme	MatrixFB	Rdh13	0.0154718
PND1	Mesenchyme	MatrixFB	Clca3a1	0.0155886
PND1	Mesenchyme	MatrixFB	Rbm39	0.0159017
PND1	Mesenchyme	MatrixFB	Ubr5	0.0159303
PND1	Mesenchyme	MatrixFB	Snap47	0.0159415
PND1	Mesenchyme	MatrixFB	Hsp90ab1	0.0160046
PND1	Mesenchyme	MatrixFB	2210016L21Rik	0.0162015
PND1	Mesenchyme	MatrixFB	Acp1	0.0164627
PND1	Mesenchyme	MatrixFB	Camk1g	0.0165723
PND1	Mesenchyme	MatrixFB	Srp54a	0.0167111
PND1	Mesenchyme	MatrixFB	Rprd1a	0.0168088
PND1	Mesenchyme	MatrixFB	Adamts10	0.0169193
PND1	Mesenchyme	MatrixFB	Hspb1	0.0173344
PND1	Mesenchyme	MatrixFB	Uqcrh	0.0173446
PND1	Mesenchyme	MatrixFB	Islr	0.0173518
PND1	Mesenchyme	MatrixFB	A330076H08Rik	0.0174544
PND1	Mesenchyme	MatrixFB	Tnk2	0.0175057
PND1	Mesenchyme	MatrixFB	Kdelc1	0.0176116
PND1	Mesenchyme	MatrixFB	Ykt6	0.0177355
PND1	Mesenchyme	MatrixFB	Bmp4	0.0178104
PND1	Mesenchyme	MatrixFB	Ubxn2b	0.0178746
PND1	Mesenchyme	MatrixFB	Rabl2	0.0179782
PND1	Mesenchyme	MatrixFB	Ash1l	0.0180429
PND1	Mesenchyme	MatrixFB	Hmgn5	0.0180858
PND1	Mesenchyme	MatrixFB	Abcf1	0.0181564
PND1	Mesenchyme	MatrixFB	4930563F08Rik	0.0181635
PND1	Mesenchyme	MatrixFB	Ppp1r2-ps3	0.0183289
PND1	Mesenchyme	MatrixFB	Peg3os	0.0184439
PND1	Mesenchyme	MatrixFB	Tmem252	0.0184757
PND1	Mesenchyme	MatrixFB	Thap4	0.018667
PND1	Mesenchyme	MatrixFB	Sirt2	0.0188329
PND1	Mesenchyme	MatrixFB	Rabggtb	0.0190683
PND1	Mesenchyme	MatrixFB	Mertk	0.0192956
PND1	Mesenchyme	MatrixFB	Bbs4	0.0193427
PND1	Mesenchyme	MatrixFB	Becn1	0.019527
PND1	Mesenchyme	MatrixFB	Pptc7	0.0195997
PND1	Mesenchyme	MatrixFB	Abca8a	0.0197001
PND1	Mesenchyme	MatrixFB	Smim4	0.0197183
PND1	Mesenchyme	MatrixFB	Myg1	0.0197645
PND1	Mesenchyme	MatrixFB	Pskh1	0.0197926
PND1	Mesenchyme	MatrixFB	Nsmce1	0.019827
PND1	Mesenchyme	MatrixFB	Coa7	0.0199605
PND1	Mesenchyme	MatrixFB	Csad	0.0200169
PND1	Mesenchyme	MatrixFB	Slc5a3	0.020019
PND1	Mesenchyme	MatrixFB	Adsl	0.020112
PND1	Mesenchyme	MatrixFB	Bmyc	0.020186
PND1	Mesenchyme	MatrixFB	Taf8	0.020304
PND1	Mesenchyme	MatrixFB	Mycbp2	0.0203859
PND1	Mesenchyme	MatrixFB	Ndufa6	0.0205159
PND1	Mesenchyme	MatrixFB	Morf4l2	0.0206537
PND1	Mesenchyme	MatrixFB	Exoc3l4	0.0207184
PND1	Mesenchyme	MatrixFB	Rhobtb3	0.0208461
PND1	Mesenchyme	MatrixFB	Mrc2	0.0208508
PND1	Mesenchyme	MatrixFB	Tmem218	0.0209122
PND1	Mesenchyme	MatrixFB	Ptges	0.021047
PND1	Mesenchyme	MatrixFB	Golga3	0.0212258
PND1	Mesenchyme	MatrixFB	Phex	0.0212701
PND1	Mesenchyme	MatrixFB	Slc40a1	0.0214113
PND1	Mesenchyme	MatrixFB	Fam73b	0.0214163
PND1	Mesenchyme	MatrixFB	Wdr82	0.0214713
PND1	Mesenchyme	MatrixFB	Atp5f1	0.0214718
PND1	Mesenchyme	MatrixFB	Csnk1a1	0.0214744
PND1	Mesenchyme	MatrixFB	Dgcr6	0.0215371
PND1	Mesenchyme	MatrixFB	Cutc	0.0217424
PND1	Mesenchyme	MatrixFB	Sar1a	0.0217929
PND1	Mesenchyme	MatrixFB	Dclre1a	0.0218024
PND1	Mesenchyme	MatrixFB	Fndc5	0.0219688
PND1	Mesenchyme	MatrixFB	Glb1l	0.0220284
PND1	Mesenchyme	MatrixFB	Hbp1	0.0221897
PND1	Mesenchyme	MatrixFB	Zfp318	0.0223538
PND1	Mesenchyme	MatrixFB	2610524H06Rik	0.0223873
PND1	Mesenchyme	MatrixFB	Krit1	0.0224849
PND1	Mesenchyme	MatrixFB	Snhg1	0.0224859
PND1	Mesenchyme	MatrixFB	Phf23	0.0225594
PND1	Mesenchyme	MatrixFB	Antxr1	0.022658
PND1	Mesenchyme	MatrixFB	Col18a1	0.023262
PND1	Mesenchyme	MatrixFB	Plekha6	0.0232935
PND1	Mesenchyme	MatrixFB	Prr5l	0.0234707
PND1	Mesenchyme	MatrixFB	Alkbh1	0.0235991
PND1	Mesenchyme	MatrixFB	Tmem129	0.0235992
PND1	Mesenchyme	MatrixFB	Cenpc1	0.0236127
PND1	Mesenchyme	MatrixFB	Syap1	0.0237298
PND1	Mesenchyme	MatrixFB	Fbxl20	0.0238224
PND1	Mesenchyme	MatrixFB	Zswim4	0.023991
PND1	Mesenchyme	MatrixFB	Cass4	0.0240474
PND1	Mesenchyme	MatrixFB	Sipa1l2	0.0240569
PND1	Mesenchyme	MatrixFB	Thoc2	0.024129
PND1	Mesenchyme	MatrixFB	Serpinb8	0.0241511
PND1	Mesenchyme	MatrixFB	Stxbp3b	0.0242359
PND1	Mesenchyme	MatrixFB	Akip1	0.0242603
PND1	Mesenchyme	MatrixFB	Aph1c	0.0243024
PND1	Mesenchyme	MatrixFB	Rad23a	0.02456
PND1	Mesenchyme	MatrixFB	Gpsm1	0.0246039
PND1	Mesenchyme	MatrixFB	2810428I15Rik	0.0246138
PND1	Mesenchyme	MatrixFB	Rrp8	0.0248789
PND1	Mesenchyme	MatrixFB	Isoc2b	0.0252544
PND1	Mesenchyme	MatrixFB	Yme1l1	0.0253709
PND1	Mesenchyme	MatrixFB	Fam3a	0.0255764
PND1	Mesenchyme	MatrixFB	Ncapd3	0.0256097
PND1	Mesenchyme	MatrixFB	Cbx6	0.0257255
PND1	Mesenchyme	MatrixFB	Nipbl	0.0257941
PND1	Mesenchyme	MatrixFB	Fbxo11	0.0258265
PND1	Mesenchyme	MatrixFB	Nt5dc1	0.0258435
PND1	Mesenchyme	MatrixFB	Myo10	0.0258585
PND1	Mesenchyme	MatrixFB	Clns1a	0.0259615
PND1	Mesenchyme	MatrixFB	Gstm1	0.0261093
PND1	Mesenchyme	MatrixFB	Wdr5	0.026419
PND1	Mesenchyme	MatrixFB	Bad	0.0265499
PND1	Mesenchyme	MatrixFB	Gli3	0.0266312
PND1	Mesenchyme	MatrixFB	Hist1h1c	0.0269176
PND1	Mesenchyme	MatrixFB	Pcmtd2	0.0269544
PND1	Mesenchyme	MatrixFB	Nat9	0.0272654
PND1	Mesenchyme	MatrixFB	C1qbp	0.0272993
PND1	Mesenchyme	MatrixFB	Rfxank	0.0276711
PND1	Mesenchyme	MatrixFB	2700097O09Rik	0.0277829
PND1	Mesenchyme	MatrixFB	Tmem198b	0.0278577
PND1	Mesenchyme	MatrixFB	Dhx57	0.0280923
PND1	Mesenchyme	MatrixFB	Klhl21	0.0280958
PND1	Mesenchyme	MatrixFB	Il11ra1	0.0281236
PND1	Mesenchyme	MatrixFB	Chd6	0.0282389
PND1	Mesenchyme	MatrixFB	Ttc1	0.0282692
PND1	Mesenchyme	MatrixFB	Ccdc6	0.0283767
PND1	Mesenchyme	MatrixFB	1700001L05Rik	0.0284189
PND1	Mesenchyme	MatrixFB	Tiam2	0.0284655
PND1	Mesenchyme	MatrixFB	4933439C10Rik	0.0285728
PND1	Mesenchyme	MatrixFB	U2af1l4	0.0285889
PND1	Mesenchyme	MatrixFB	Araf	0.0286952
PND1	Mesenchyme	MatrixFB	Npr2	0.0287424
PND1	Mesenchyme	MatrixFB	Dus1l	0.0287897
PND1	Mesenchyme	MatrixFB	Psd	0.0289633
PND1	Mesenchyme	MatrixFB	Hspa5	0.0289705
PND1	Mesenchyme	MatrixFB	Hspb6	0.0291479
PND1	Mesenchyme	MatrixFB	Tk2	0.0293074
PND1	Mesenchyme	MatrixFB	Tnfrsf1a	0.029479
PND1	Mesenchyme	MatrixFB	Fzd1	0.0295135
PND1	Mesenchyme	MatrixFB	Fat4	0.0295244
PND1	Mesenchyme	MatrixFB	Acd	0.0295484
PND1	Mesenchyme	MatrixFB	Lats2	0.0298411
PND1	Mesenchyme	MatrixFB	Snhg8	0.0298829
PND1	Mesenchyme	MatrixFB	Ddt	0.0300411
PND1	Mesenchyme	MatrixFB	Rspo1	0.0302113
PND1	Mesenchyme	MatrixFB	Atxn7l2	0.0302265
PND1	Mesenchyme	MatrixFB	Zfp260	0.0303387
PND1	Mesenchyme	MatrixFB	Gm12191	0.030434
PND1	Mesenchyme	MatrixFB	Nup54	0.0304669
PND1	Mesenchyme	MatrixFB	Lgals3bp	0.030568
PND1	Mesenchyme	MatrixFB	Dact3	0.0306247
PND1	Mesenchyme	MatrixFB	Rrp1	0.0308301
PND1	Mesenchyme	MatrixFB	Rnasel	0.0308592
PND1	Mesenchyme	MatrixFB	Tom1l2	0.0310654
PND1	Mesenchyme	MatrixFB	Ppp4r4	0.0311914
PND1	Mesenchyme	MatrixFB	Atp5a1	0.0313724
PND1	Mesenchyme	MatrixFB	Hunk	0.031481
PND1	Mesenchyme	MatrixFB	Csnk1g1	0.0314879
PND1	Mesenchyme	MatrixFB	Hic1	0.0315144
PND1	Mesenchyme	MatrixFB	Tipin	0.0316229
PND1	Mesenchyme	MatrixFB	Abl1	0.0316296
PND1	Mesenchyme	MatrixFB	Ptrhd1	0.031645
PND1	Mesenchyme	MatrixFB	Fam20a	0.03169
PND1	Mesenchyme	MatrixFB	Gli1	0.0317279
PND1	Mesenchyme	MatrixFB	Tbc1d2b	0.0318558
PND1	Mesenchyme	MatrixFB	Bcl2	0.031948
PND1	Mesenchyme	MatrixFB	Ston1	0.0321114
PND1	Mesenchyme	MatrixFB	Zranb2	0.032145
PND1	Mesenchyme	MatrixFB	Pebp1	0.0321815
PND1	Mesenchyme	MatrixFB	Trmt5	0.0322
PND1	Mesenchyme	MatrixFB	Prelp	0.0322788
PND1	Mesenchyme	MatrixFB	Ccdc77	0.0323162
PND1	Mesenchyme	MatrixFB	Tpp2	0.0323808
PND1	Mesenchyme	MatrixFB	Fsd2	0.0324493
PND1	Mesenchyme	MatrixFB	Dpcd	0.0325554
PND1	Mesenchyme	MatrixFB	Tsix	0.0327487
PND1	Mesenchyme	MatrixFB	Tagln	0.03285
PND1	Mesenchyme	MatrixFB	Iars	0.0329559
PND1	Mesenchyme	MatrixFB	Slc7a10	0.0331055
PND1	Mesenchyme	MatrixFB	Scnm1	0.033125
PND1	Mesenchyme	MatrixFB	Dhdds	0.0331465
PND1	Mesenchyme	MatrixFB	Spata24	0.0331925
PND1	Mesenchyme	MatrixFB	Ndufb6	0.0333203
PND1	Mesenchyme	MatrixFB	Arhgef40	0.0333554
PND1	Mesenchyme	MatrixFB	Sep15	0.0333824
PND1	Mesenchyme	MatrixFB	Telo2	0.0336889
PND1	Mesenchyme	MatrixFB	Manf	0.033908
PND1	Mesenchyme	MatrixFB	Gmppa	0.0342522
PND1	Mesenchyme	MatrixFB	Golim4	0.0342957
PND1	Mesenchyme	MatrixFB	Mettl3	0.0344769
PND1	Mesenchyme	MatrixFB	Dnmt3a	0.034854
PND1	Mesenchyme	MatrixFB	Zfp518b	0.0351003
PND1	Mesenchyme	MatrixFB	Abtb1	0.0351916
PND1	Mesenchyme	MatrixFB	Myadm	0.0352729
PND1	Mesenchyme	MatrixFB	Ebp	0.0354568
PND1	Mesenchyme	MatrixFB	Tulp3	0.035545
PND1	Mesenchyme	MatrixFB	Fbln1	0.035902
PND1	Mesenchyme	MatrixFB	Pmm1	0.0360977
PND1	Mesenchyme	MatrixFB	Klhl22	0.0361267
PND1	Mesenchyme	MatrixFB	Ttpal	0.0363505
PND1	Mesenchyme	MatrixFB	Usp54	0.0364109
PND1	Mesenchyme	MatrixFB	EU599041	0.0364414
PND1	Mesenchyme	MatrixFB	Nit2	0.0365949
PND1	Mesenchyme	MatrixFB	Adpgk	0.0366735
PND1	Mesenchyme	MatrixFB	N6amt1	0.0367499
PND1	Mesenchyme	MatrixFB	Kmt2c	0.036766
PND1	Mesenchyme	MatrixFB	Polr3gl	0.0367729
PND1	Mesenchyme	MatrixFB	C7	0.0367898
PND1	Mesenchyme	MatrixFB	Atp2b4	0.0370938
PND1	Mesenchyme	MatrixFB	Bbx	0.0371134
PND1	Mesenchyme	MatrixFB	Ttc4	0.0371528
PND1	Mesenchyme	MatrixFB	Dhx15	0.0371951
PND1	Mesenchyme	MatrixFB	Cggbp1	0.0372813
PND1	Mesenchyme	MatrixFB	Dstyk	0.0374186
PND1	Mesenchyme	MatrixFB	Stk38	0.0376783
PND1	Mesenchyme	MatrixFB	Eif2a	0.0377481
PND1	Mesenchyme	MatrixFB	Fam193b	0.0380241
PND1	Mesenchyme	MatrixFB	Stambpl1	0.0380614
PND1	Mesenchyme	MatrixFB	C1d	0.0381734
PND1	Mesenchyme	MatrixFB	Ndufa2	0.0381864
PND1	Mesenchyme	MatrixFB	Zbtb24	0.0384134
PND1	Mesenchyme	MatrixFB	Cdkn2c	0.0385287
PND1	Mesenchyme	MatrixFB	Sirt4	0.0386574
PND1	Mesenchyme	MatrixFB	Puf60	0.0386753
PND1	Mesenchyme	MatrixFB	Slc30a4	0.0387039
PND1	Mesenchyme	MatrixFB	Plin3	0.0387941
PND1	Mesenchyme	MatrixFB	Map3k12	0.0391224
PND1	Mesenchyme	MatrixFB	Bmp5	0.0393684
PND1	Mesenchyme	MatrixFB	Crbn	0.0395155
PND1	Mesenchyme	MatrixFB	Prkar1a	0.0395378
PND1	Mesenchyme	MatrixFB	Ptrf	0.0395885
PND1	Mesenchyme	MatrixFB	A230073K19Rik	0.0396234
PND1	Mesenchyme	MatrixFB	Aarsd1	0.0398075
PND1	Mesenchyme	MatrixFB	4933412E12Rik	0.0399033
PND1	Mesenchyme	MatrixFB	Calml4	0.0403124
PND1	Mesenchyme	MatrixFB	Plin2	0.0404562
PND1	Mesenchyme	MatrixFB	Actr6	0.0405347
PND1	Mesenchyme	MatrixFB	Ntrk1	0.0406101
PND1	Mesenchyme	MatrixFB	Slc25a42	0.0408383
PND1	Mesenchyme	MatrixFB	Socs1	0.0409911
PND1	Mesenchyme	MatrixFB	Qpct	0.0411092
PND1	Mesenchyme	MatrixFB	Cyb5r1	0.0411262
PND1	Mesenchyme	MatrixFB	Sdad1	0.0412111
PND1	Mesenchyme	MatrixFB	Slc4a3	0.0412579
PND1	Mesenchyme	MatrixFB	Pom121	0.0414978
PND1	Mesenchyme	MatrixFB	Rbms2	0.0416383
PND1	Mesenchyme	MatrixFB	Akr7a5	0.041792
PND1	Mesenchyme	MatrixFB	Trip4	0.0419131
PND1	Mesenchyme	MatrixFB	Camk2n1	0.0420758
PND1	Mesenchyme	MatrixFB	Mtx1	0.0420882
PND1	Mesenchyme	MatrixFB	Sympk	0.0421987
PND1	Mesenchyme	MatrixFB	Aspa	0.0422317
PND1	Mesenchyme	MatrixFB	AI450353	0.0422416
PND1	Mesenchyme	MatrixFB	Cs	0.0423375
PND1	Mesenchyme	MatrixFB	Hspa4	0.0423811
PND1	Mesenchyme	MatrixFB	Irak4	0.0425152
PND1	Mesenchyme	MatrixFB	Ppp1r10	0.0426246
PND1	Mesenchyme	MatrixFB	Wdfy3	0.0426274
PND1	Mesenchyme	MatrixFB	Carf	0.0427408
PND1	Mesenchyme	MatrixFB	Chst15	0.0427598
PND1	Mesenchyme	MatrixFB	Ube2h	0.0428877
PND1	Mesenchyme	MatrixFB	Nup133	0.0429324
PND1	Mesenchyme	MatrixFB	Ccdc186	0.0430258
PND1	Mesenchyme	MatrixFB	Appl2	0.0432983
PND1	Mesenchyme	MatrixFB	Ndufb11	0.0433355
PND1	Mesenchyme	MatrixFB	Has3	0.043379
PND1	Mesenchyme	MatrixFB	Zfp574	0.0435476
PND1	Mesenchyme	MatrixFB	Zbtb41	0.0435632
PND1	Mesenchyme	MatrixFB	Palm2	0.043957
PND1	Mesenchyme	MatrixFB	Gm16907	0.0440274
PND1	Mesenchyme	MatrixFB	Asnsd1	0.0442623
PND1	Mesenchyme	MatrixFB	Lrrc61	0.0443302
PND1	Mesenchyme	MatrixFB	Yrdc	0.044518
PND1	Mesenchyme	MatrixFB	Zfp449	0.044533
PND1	Mesenchyme	MatrixFB	1700012D01Rik	0.0446038
PND1	Mesenchyme	MatrixFB	Morn4	0.0446924
PND1	Mesenchyme	MatrixFB	D2hgdh	0.0447156
PND1	Mesenchyme	MatrixFB	Zfp619	0.0448501
PND1	Mesenchyme	MatrixFB	Asun	0.0448645
PND1	Mesenchyme	MatrixFB	3830406C13Rik	0.0449137
PND1	Mesenchyme	MatrixFB	Ivd	0.0450142
PND1	Mesenchyme	MatrixFB	Faf2	0.0450196
PND1	Mesenchyme	MatrixFB	Rpn1	0.0450495
PND1	Mesenchyme	MatrixFB	Wars2	0.0451376
PND1	Mesenchyme	MatrixFB	Gorasp1	0.0453543
PND1	Mesenchyme	MatrixFB	Crtc1	0.0455654
PND1	Mesenchyme	MatrixFB	Vps72	0.0455684
PND1	Mesenchyme	MatrixFB	Rmi1	0.0459152
PND1	Mesenchyme	MatrixFB	3110043O21Rik	0.0459968
PND1	Mesenchyme	MatrixFB	Tbc1d23	0.0460954
PND1	Mesenchyme	MatrixFB	Gramd1a	0.0461505
PND1	Mesenchyme	MatrixFB	Naa50	0.0462523
PND1	Mesenchyme	MatrixFB	Brix1	0.0463694
PND1	Mesenchyme	MatrixFB	Zfp433	0.0465181
PND1	Mesenchyme	MatrixFB	Pafah1b2	0.0469712
PND1	Mesenchyme	MatrixFB	Haus2	0.0469975
PND1	Mesenchyme	MatrixFB	Man1a2	0.0472891
PND1	Mesenchyme	MatrixFB	Cep83	0.0478038
PND1	Mesenchyme	MatrixFB	Sf3a1	0.0478636
PND1	Mesenchyme	MatrixFB	Atad5	0.0480221
PND1	Mesenchyme	MatrixFB	Nol12	0.048036
PND1	Mesenchyme	MatrixFB	Slc9a5	0.0481693
PND1	Mesenchyme	MatrixFB	Rev1	0.0481966
PND1	Mesenchyme	MatrixFB	St13	0.0484145
PND1	Mesenchyme	MatrixFB	Zfp30	0.048515
PND1	Mesenchyme	MatrixFB	Kdm8	0.0485483
PND1	Mesenchyme	MatrixFB	Ufl1	0.048703
PND1	Mesenchyme	MatrixFB	Slc25a29	0.0487989
PND1	Mesenchyme	MatrixFB	Tceb3	0.0488321
PND1	Mesenchyme	MatrixFB	Adm	0.0489381
PND1	Mesenchyme	MatrixFB	Gm684	0.0489704
PND1	Mesenchyme	MatrixFB	Ms4a4d	0.0489714
PND1	Mesenchyme	MatrixFB	D830031N03Rik	0.0490339
PND1	Mesenchyme	MatrixFB	Ercc6l2	0.0490465
PND1	Mesenchyme	MatrixFB	Elac1	0.0491108
PND1	Mesenchyme	MatrixFB	Plag1	0.0491313
PND1	Mesenchyme	MatrixFB	Erbb2ip	0.0491713
PND1	Mesenchyme	MatrixFB	Naa40	0.0494142
PND1	Mesenchyme	MatrixFB	Uggt1	0.0494666
PND1	Mesenchyme	MatrixFB	Smn1	0.0495332
PND1	Mesenchyme	MatrixFB	2410089E03Rik	0.0495511
PND1	Mesenchyme	MatrixFB	Cpxm1	0.0496497
PND1	Mesenchyme	MatrixFB	Phtf1	0.0496608
PND1	Mesenchyme	MatrixFB	Pygo1	0.0497931
PND1	Mesenchyme	MatrixFB	Tmem126a	0.0498996
PND1	Mesenchyme	MatrixFB	Cep68	0.0499093
PND1	Mesenchyme	MyoFB	Mfap2	0.000478659
PND1	Mesenchyme	MyoFB	Nrep	0.00166465
PND1	Mesenchyme	MyoFB	Cbx3	0.00273316
PND1	Mesenchyme	MyoFB	Lgals1	0.00348465
PND1	Mesenchyme	MyoFB	Id2	0.00621379
PND1	Mesenchyme	MyoFB	Btg1	0.00748141
PND1	Mesenchyme	MyoFB	Myef2	0.00854679
PND1	Mesenchyme	MyoFB	Fstl1	0.00870699
PND1	Mesenchyme	MyoFB	Aspn	0.00915715
PND1	Mesenchyme	MyoFB	Klhl9	0.011475
PND1	Mesenchyme	MyoFB	Bgn	0.011697
PND1	Mesenchyme	MyoFB	Col1a2	0.0122327
PND1	Mesenchyme	MyoFB	Col1a1	0.0123255
PND1	Mesenchyme	MyoFB	Hnrnpf	0.0125969
PND1	Mesenchyme	MyoFB	Map1b	0.0128475
PND1	Mesenchyme	MyoFB	Meis1	0.0128548
PND1	Mesenchyme	MyoFB	Vcan	0.012948
PND1	Mesenchyme	MyoFB	Ubb	0.0140347
PND1	Mesenchyme	MyoFB	Slc24a5	0.0140602
PND1	Mesenchyme	MyoFB	Tgfbi	0.0151995
PND1	Mesenchyme	MyoFB	Lmna	0.0159445
PND1	Mesenchyme	MyoFB	Col3a1	0.0166055
PND1	Mesenchyme	MyoFB	Fndc1	0.0180939
PND1	Mesenchyme	MyoFB	Net1	0.0232006
PND1	Mesenchyme	MyoFB	Tmem263	0.0255888
PND1	Mesenchyme	MyoFB	Plscr3	0.0255955
PND1	Mesenchyme	MyoFB	Dkk3	0.0274276
PND1	Mesenchyme	MyoFB	Acta2	0.027529
PND1	Mesenchyme	MyoFB	Dnm3os	0.0285666
PND1	Mesenchyme	MyoFB	Stt3a	0.0309264
PND1	Mesenchyme	MyoFB	Lgr4	0.0310196
PND1	Mesenchyme	MyoFB	Tspyl5	0.032935
PND1	Mesenchyme	MyoFB	Sept2	0.0331335
PND1	Mesenchyme	MyoFB	Tgfb1i1	0.033189
PND1	Mesenchyme	MyoFB	Nfib	0.0342307
PND1	Mesenchyme	MyoFB	Btg2	0.0355072
PND1	Mesenchyme	MyoFB	Sept7	0.0361937
PND1	Mesenchyme	MyoFB	Enpp2	0.0366313
PND1	Mesenchyme	MyoFB	Tuba1a	0.0375262
PND1	Mesenchyme	MyoFB	Zfp280d	0.0387367
PND1	Mesenchyme	MyoFB	Ednrb	0.0389616
PND1	Mesenchyme	MyoFB	P2ry14	0.0400554
PND1	Mesenchyme	MyoFB	Spon2	0.0421751
PND1	Mesenchyme	MyoFB	Socs2	0.042845
PND1	Mesenchyme	MyoFB	Tomm7	0.0436192
PND1	Mesenchyme	MyoFB	Esyt2	0.0437268
PND1	Mesenchyme	MyoFB	Agt	0.0439698
PND1	Mesenchyme	MyoFB	Actg2	0.0447652
PND1	Mesenchyme	MyoFB	Lsp1	0.0461764
PND1	Mesenchyme	MyoFB	Spin1	0.0470151
PND1	Mesenchyme	MyoFB	Ddah2	0.0471011
PND1	Mesenchyme	MyoFB	Usp22	0.0486467
PND1	Mesenchyme	MyoFB	Tpm2	0.0488144
PND1	Mesenchyme	Pericyte	Art3	0
PND1	Mesenchyme	Pericyte	Cox4i2	0
PND1	Mesenchyme	Pericyte	Notch3	0
PND1	Mesenchyme	Pericyte	Magel2	0
PND1	Mesenchyme	Pericyte	Fam162b	0
PND1	Mesenchyme	Pericyte	Adamts3	0
PND1	Mesenchyme	Pericyte	Adamtsl3	0
PND1	Mesenchyme	Pericyte	Higd1b	1e-09
PND1	Mesenchyme	Pericyte	Tubb4a	1e-09
PND1	Mesenchyme	Pericyte	Pdgfrb	2.7e-08
PND1	Mesenchyme	Pericyte	Postn	3.21e-07
PND1	Mesenchyme	Pericyte	Hbegf	2.34e-06
PND1	Mesenchyme	Pericyte	Pdzd2	2.91e-06
PND1	Mesenchyme	Pericyte	Itm2a	6.49e-06
PND1	Mesenchyme	Pericyte	Tro	6.56e-06
PND1	Mesenchyme	Pericyte	Ndufa4l2	9.01e-06
PND1	Mesenchyme	Pericyte	Lmcd1	9.74e-06
PND1	Mesenchyme	Pericyte	Klhl23	1.08e-05
PND1	Mesenchyme	Pericyte	Ndn	1.24e-05
PND1	Mesenchyme	Pericyte	Gucy1b3	1.81e-05
PND1	Mesenchyme	Pericyte	Ltbp2	4.32e-05
PND1	Mesenchyme	Pericyte	Trp53i13	5.59e-05
PND1	Mesenchyme	Pericyte	Pcdh18	6.23e-05
PND1	Mesenchyme	Pericyte	Rnf216	6.44e-05
PND1	Mesenchyme	Pericyte	Rgs5	0.00011858
PND1	Mesenchyme	Pericyte	Epb4.1l2	0.000153361
PND1	Mesenchyme	Pericyte	Cxcr4	0.000172449
PND1	Mesenchyme	Pericyte	Adap2	0.000186294
PND1	Mesenchyme	Pericyte	Nkain4	0.000193672
PND1	Mesenchyme	Pericyte	Cd248	0.00022097
PND1	Mesenchyme	Pericyte	Notch2	0.00022585
PND1	Mesenchyme	Pericyte	Fam107b	0.000357844
PND1	Mesenchyme	Pericyte	Kank4	0.000373234
PND1	Mesenchyme	Pericyte	Pum1	0.000442506
PND1	Mesenchyme	Pericyte	Uvssa	0.000468475
PND1	Mesenchyme	Pericyte	Fam101a	0.000509754
PND1	Mesenchyme	Pericyte	Mafb	0.000564683
PND1	Mesenchyme	Pericyte	Ednra	0.000637443
PND1	Mesenchyme	Pericyte	Igf2r	0.000650526
PND1	Mesenchyme	Pericyte	Cd81	0.000773688
PND1	Mesenchyme	Pericyte	Myh9	0.000841088
PND1	Mesenchyme	Pericyte	Gucy1a3	0.000841623
PND1	Mesenchyme	Pericyte	As3mt	0.000895065
PND1	Mesenchyme	Pericyte	Sparcl1	0.000945521
PND1	Mesenchyme	Pericyte	Isca1	0.000982902
PND1	Mesenchyme	Pericyte	Itga5	0.00110329
PND1	Mesenchyme	Pericyte	Axl	0.00111996
PND1	Mesenchyme	Pericyte	Arhgef6	0.00127895
PND1	Mesenchyme	Pericyte	Pag1	0.0015317
PND1	Mesenchyme	Pericyte	Tmem176b	0.00163565
PND1	Mesenchyme	Pericyte	AW549542	0.00165643
PND1	Mesenchyme	Pericyte	Arglu1	0.00165672
PND1	Mesenchyme	Pericyte	Nostrin	0.00180882
PND1	Mesenchyme	Pericyte	Mtg1	0.00181222
PND1	Mesenchyme	Pericyte	Cbx3	0.00208515
PND1	Mesenchyme	Pericyte	Mcam	0.00218906
PND1	Mesenchyme	Pericyte	B130024G19Rik	0.00251172
PND1	Mesenchyme	Pericyte	Gnas	0.00253425
PND1	Mesenchyme	Pericyte	Heyl	0.00256323
PND1	Mesenchyme	Pericyte	Ttyh2	0.00268736
PND1	Mesenchyme	Pericyte	Eftud2	0.00271074
PND1	Mesenchyme	Pericyte	Sox11	0.002898
PND1	Mesenchyme	Pericyte	Zfhx3	0.00296172
PND1	Mesenchyme	Pericyte	Sat2	0.00300561
PND1	Mesenchyme	Pericyte	Lhfp	0.00323588
PND1	Mesenchyme	Pericyte	Foxf2	0.0037682
PND1	Mesenchyme	Pericyte	Commd6	0.00407202
PND1	Mesenchyme	Pericyte	Med13	0.00409517
PND1	Mesenchyme	Pericyte	Ets1	0.00411313
PND1	Mesenchyme	Pericyte	Crot	0.00431345
PND1	Mesenchyme	Pericyte	Nr2f2	0.00459811
PND1	Mesenchyme	Pericyte	Nid1	0.00509661
PND1	Mesenchyme	Pericyte	Chkb	0.00563711
PND1	Mesenchyme	Pericyte	Sept11	0.00567584
PND1	Mesenchyme	Pericyte	Rsu1	0.00570934
PND1	Mesenchyme	Pericyte	Pigv	0.00575597
PND1	Mesenchyme	Pericyte	4921511C10Rik	0.00580421
PND1	Mesenchyme	Pericyte	Rpa3	0.00691441
PND1	Mesenchyme	Pericyte	Orc3	0.00692349
PND1	Mesenchyme	Pericyte	Rbmx	0.00754108
PND1	Mesenchyme	Pericyte	Mau2	0.00787666
PND1	Mesenchyme	Pericyte	Ppp1cc	0.00832849
PND1	Mesenchyme	Pericyte	Maged2	0.0083715
PND1	Mesenchyme	Pericyte	Hmgcs1	0.00871017
PND1	Mesenchyme	Pericyte	Tuba1a	0.00900386
PND1	Mesenchyme	Pericyte	B9d2	0.00905795
PND1	Mesenchyme	Pericyte	Tmem184c	0.00905795
PND1	Mesenchyme	Pericyte	Nck2	0.00927296
PND1	Mesenchyme	Pericyte	F2r	0.00955827
PND1	Mesenchyme	Pericyte	Timp3	0.00988399
