# Supplementary material for: Single cell RNA analysis identifies cellular heterogeneity and adaptive responses of the lung at birth
Source: Nat Commun. 2019 Jan 3;10:37. doi: 10.1038/s41467-018-07770-1 (PMC6318311; doi:10.1038/s41467-018-07770-1)
Supplement: Supplementary file 8 — Supplementary Data 5 [file 41467_2018_7770_MOESM8_ESM.xlsx]

## Sheet: Patterns
Supplementary Data 5. Temporal patterns and their enriched functions of time-course whole lung RNA-seq data
Temporal patterns				Enriched functional annotations
Pattern	Gene			Functional Terms	-log(pvalue)	Pattern
49	1190002N15Rik			cytokine production (GO:0001816)	10	48
49	1700123L14Rik			positive regulation of signal transduction (GO:0009967)	10	48
49	1810011O10Rik			blood vessel development (GO:0001568)	10	48
49	2210011C24Rik			positive regulation of cell migration (GO:0030335)	10	48
49	2510009E07Rik			cellular response to oxygen-containing compound (GO:1901701)	10	48
49	5330426P16Rik			MAPK cascade (GO:0000165)	10	48
49	5730409E04Rik			enzyme linked receptor protein signaling pathway (GO:0007167)	10	48
49	6530402F18Rik			response to hormone (GO:0009725)	10	48
49	9230104L09Rik			chemotaxis (GO:0006935)	10	48
49	9530082P21Rik			secretion (GO:0046903)	10	48
49	9930111J21Rik1			regulation of body fluid levels (GO:0050878)	10	48
49	A330009N23Rik			wound healing (GO:0042060)	10	48
49	AI413582			Integrin signalling pathway (Pathway:P00034)	5.14504	48
49	AW011738			Focal Adhesion (Pathway:198795)	5.48279	48
49	Abcg1			HIF-1 signaling pathway (Pathway:695200)	5.24714	48
49	Abhd14b			apoptotic signaling pathway (GO:0097190)	10	47
49	Ace			stress-activated MAPK cascade (GO:0051403)	10	47
49	Acp5			Ras protein signal transduction (GO:0007265)	10	47
49	Acvrl1			regulation of cellular response to stress (GO:0080135)	10	47
49	Adam15			EGFR1 Signaling Pathway (Pathway:198782)	10	47
49	Adam9			IL-6 Signaling Pathway (Pathway:198864)	10	47
49	Adamts15			lipid metabolic process (GO:0006629)	4.58974	47
49	Adcy4			response to unfolded protein (GO:0006986)	3.65563	47
49	Adgre5			endoplasmic reticulum unfolded protein response (GO:0030968)	3.65372	47
49	Adrb1			Oxidative Stress (Pathway:198916)	2.72412	47
49	Adrbk1			Metabolism of lipids and lipoproteins (Pahtway:160976)	2.65606	47
49	Agpat4			chromatin organization (GO:0006325)	10	46
49	Agtrap			cell cycle process (GO:0022402)	4.70668	46
49	Aif1			mitotic cell cycle phase transition (GO:0044772)	4.64819	46
49	Akr1b3			mesenchymal cell differentiation (GO:0048762)	3.25989	46
49	Akt3			gland morphogenesis (GO:0022612)	3.17744	46
49	Aldh1a1			Metabolism of lipids and lipoproteins (Pathway:160976)	1.34553	46
49	Aldh3b1			immune response (GO:0006955)	10	49
49	Amfr			regulation of immune system process (GO:0002682)	10	49
49	Angptl2			positive regulation of immune system process (GO:0002684)	10	49
49	Ankrd40			cell activation (GO:0001775)	10	49
49	Ankrd63			regulation of immune response (GO:0050776)	10	49
49	Anpep			mRNA binding (GO:0003729)	10	2
49	Antxr2			protein targeting (GO:0006605)	10	2
49	Anxa11			cell cycle process (GO:0022402)	10	2
49	Anxa5			cell cycle phase transition (GO:0044770)	10	2
49	Anxa7			RNA splicing (GO:0008380)	10	2
49	Ap3m2			RNA transport (GO:0050658)	10	2
49	Apln			RNA processing (GO:0006396)	10	2
49	Arap3			embryo development (GO:0009790)	10	44
49	Arf2			embryonic morphogenesis (GO:0048598)	10	44
49	Arhgap9			endoderm development (GO:0007492)	10	44
49	Arhgef15			collagen fibril organization (GO:0030199)	4.1909	44
49	Arhgef18
49	Arhgef2
49	Arl4d
49	Arrdc3
49	Art4
49	Asb1
49	Asb13
49	Atp13a2
49	Atp2a3
49	Atp6ap1
49	Atp6v0e
49	B2m
49	B4galnt1
49	B4galt4
49	BC021614
49	BC028528
49	Bag5
49	Bcl7b
49	Bicd2
49	Bpgm
49	Bpifa1
49	Bpifb1
49	Bsdc1
49	Btla
49	C030006K11Rik
49	C130074G19Rik
49	C1qb
49	C1qc
49	C1ra
49	C1s1
49	C2cd2l
49	C4b
49	C7
49	C920021L13Rik
49	Calhm2
49	Car14
49	Car8
49	Card10
49	Casc4
49	Caskin2
49	Cbx7
49	Ccdc184
49	Ccl17
49	Ccl19
49	Ccl21a
49	Ccl22
49	Ccl5
49	Ccm2l
49	Ccr5
49	Ccser2
49	Cd151
49	Cd180
49	Cd19
49	Cd2
49	Cd209a
49	Cd22
49	Cd37
49	Cd52
49	Cd74
49	Cd79a
49	Cd79b
49	Cdc42ep2
49	Cdc42se2
49	Cdh5
49	Cdr2l
49	Cenpb
49	Ces2g
49	Cfh
49	Cflar
49	Chia1
49	Chil3
49	Chst3
49	Ciart
49	Cidec
49	Clcn4-2
49	Cldn5
49	Clec11a
49	Clec14a
49	Clec2d
49	Clic4
49	Clstn1
49	Cltb
49	Cml3
49	Cmtm6
49	Cndp2
49	Cnp
49	Colec12
49	Coro1a
49	Cox6a2
49	Cox8b
49	Creb3
49	Crip2
49	Ctla2a
49	Ctla2b
49	Ctsk
49	Cx3cl1
49	Cxcl12
49	Cxcr3
49	Cxcr4
49	Cyb561
49	Cyb561a3
49	Cygb
49	Cyp26b1
49	Cyp2a5
49	Cyp2b10
49	Cyp2d22
49	Cyp4b1
49	Cyp8b1
49	Cyyr1
49	D1Ertd622e
49	D630029K05Rik
49	Dbp
49	Des
49	Disp2
49	Dll4
49	Dnaja4
49	Dnase1l1
49	Dpp7
49	Dpysl3
49	Dusp3
49	Dusp4
49	Dusp8
49	Eaf1
49	Ear2
49	Ecm2
49	Ecscr
49	Efemp1
49	Efnb1
49	Efnb2
49	Egfl7
49	Ehd1
49	Ehd4
49	Ehf
49	Elovl1
49	Emc7
49	Eme2
49	Endod1
49	Eng
49	Enpp4
49	Entpd2
49	Entpd5
49	Epb4.1l2
49	Ephx1
49	Esyt1
49	F7
49	Fam101a
49	Fam174a
49	Fam174b
49	Fam198b
49	Fam219aos
49	Fam26e
49	Fam43a
49	Fam49a
49	Fbxo6
49	Fez2
49	Fgf1
49	Ficd
49	Flt3l
49	Fmo1
49	Fmo3
49	Fmo5
49	Fnbp1
49	Foxf1
49	Gas6
49	Gata2
49	Ggta1
49	Gimap1
49	Gimap3
49	Gimap4
49	Gimap8
49	Git2
49	Gja4
49	Gjb2
49	Glb1l2
49	Glp1r
49	Gltp
49	Gm10825
49	Gm12238
49	Gm14403
49	Gm1653
49	Gm1987
49	Gm20257
49	Gm20748
49	Gm2a
49	Gm6484
49	Gm6644
49	Gm9199
49	Gmppb
49	Gnptg
49	Gpd1
49	Gpd1l
49	Gpihbp1
49	Gpr18
49	Gpr4
49	Gpsm3
49	Gpt
49	Grap
49	Grn
49	Gsdmd
49	Gsta3
49	Gstm1
49	Gsto1
49	Gucy1b3
49	Guk1
49	H2-Aa
49	H2-Ab1
49	H2-D1
49	H2-DMa
49	H2-DMb1
49	H2-DMb2
49	H2-Eb1
49	H2-K1
49	H2-K2
49	H2-M3
49	H2-Ob
49	H2-Q4
49	H2-Q5
49	H2-Q7
49	H2-Q8
49	H2-Q9
49	H2-T23
49	H2-T9
49	Hamp
49	Hbegf
49	Hcst
49	Hexb
49	Hey1
49	Hfe
49	Hilpda
49	Hpgd
49	Hps6
49	Hsd11b2
49	Hspa1a
49	Hspa2
49	Hyal2
49	I830012O16Rik
49	Icmt
49	Ifi203
49	Ifi27
49	Ifi35
49	Ifngr1
49	Igfbp7
49	Igip
49	Il17rd
49	Il7r
49	Impdh1
49	Inafm2
49	Irak4
49	Irf1
49	Irf4
49	Iscu
49	Isg20
49	Ism1
49	Itga1
49	Itga8
49	Itgb6
49	Jup
49	Kank3
49	Kazald1
49	Kcnk3
49	Kctd11
49	Kdr
49	Kit
49	Klc1
49	Klf2
49	Lamp1
49	Laptm4a
49	Laptm5
49	Lepr
49	Leprotl1
49	Lfng
49	Lilra5
49	Lims2
49	Lincppara
49	Lipe
49	Lipg
49	Lmna
49	Loxl1
49	Lrat
49	Lrrc8b
49	Lrtm2
49	Ltbp4
49	Ly6c1
49	Ly6d
49	Ly6e
49	Lyn
49	Lynx1
49	Lysmd2
49	Lyz2
49	Macc1
49	Mamdc2
49	Man2b2
49	Mapk12
49	Mapk3
49	Marveld1
49	Mbd2
49	Medag
49	Meox1
49	Mesp2
49	Mettl7a1
49	Mfap5
49	Mfsd5
49	Mgat1
49	Mkrn1
49	Mmp12
49	Mmp15
49	Mmrn2
49	Mndal
49	Mpv17l2
49	Ms4a1
49	Ms4a6b
49	Msrb1
49	Mtmr10
49	Muc5b
49	Mustn1
49	Mvp
49	Mxd4
49	Mxra7
49	Mxra8
49	Myct1
49	Myl3
49	Myo10
49	Myo1b
49	Myo1g
49	Myzap
49	Naaa
49	Nacc2
49	Nbl1
49	Nfe2l1
49	Nfic
49	Nfkbie
49	Nhlrc2
49	Nipal3
49	Nkg7
49	Nod1
49	Nol3
49	Nostrin
49	Notch4
49	Nox4
49	Npdc1
49	Nppa
49	Npr2
49	Npy1r
49	Nr1d1
49	Nr1d2
49	Nr1h3
49	Nrarp
49	Nt5e
49	Numb
49	Nxpe2
49	Olfr550
49	Olfr553
49	Olfr556
49	Olfr560
49	Olfr99
49	Ostm1
49	P2rx4
49	P2rx7
49	Palmd
49	Pam
49	Paqr7
49	Paqr8
49	Paqr9
49	Parp9
49	Parvb
49	Pcdh1
49	Pcdhb11
49	Pcdhb2
49	Pcdhb3
49	Pcdhb9
49	Pcmtd1
49	Pcolce
49	Pcolce2
49	Pdgfb
49	Pdlim1
49	Pdp1
49	Pdxk
49	Pdzd2
49	Pea15a
49	Pecam1
49	Peg13
49	Pfkfb3
49	Pi16
49	Pigr
49	Pip4k2c
49	Pitpnc1
49	Plbd1
49	Pld4
49	Plekha1
49	Plekha2
49	Plin4
49	Pllp
49	Plscr1
49	Pltp
49	Plvap
49	Plxna1
49	Pmaip1
49	Podxl
49	Pon2
49	Porcn
49	Pou2af1
49	Ppm1f
49	Ppp1r16b
49	Ppp2r5b
49	Ppt1
49	Prelp
49	Prkd2
49	Prmt2
49	Prr15
49	Prx
49	Psap
49	Psmb8
49	Psmb9
49	Psme2b
49	Ptger1
49	Ptgfr
49	Ptgis
49	Ptpn11
49	Ptpn6
49	Ptprb
49	Ptrf
49	Pura
49	Pwwp2b
49	Pxdc1
49	Pydc3
49	Pydc4
49	Pygm
49	Pyhin1
49	Qsox1
49	Rab3a
49	Ramp2
49	Rapgef3
49	Rarres2
49	Rasgrp3
49	Rasip1
49	Rassf1
49	Rassf3
49	Rassf4
49	Rassf9
49	Reep5
49	Reg3g
49	Rela
49	Reps2
49	Rexo2
49	Rgmb
49	Rgs12
49	Ric8
49	Rinl
49	Rnase4
49	Rnase6
49	Rnasek
49	Rnf144a
49	Rnpepl1
49	Rtp3
49	S100a4
49	S1pr4
49	Sap30l
49	Saraf
49	Sash3
49	Sat1
49	Sbds
49	Scgb1c1
49	Scgb3a1
49	Sdc3
49	Sdpr
49	Sec62
49	Selk
49	Sell
49	Selplg
49	Sema3b
49	Sema3c
49	Sema3e
49	Sema3f
49	Sema3g
49	Serinc1
49	Serpinb1a
49	Serpinb8
49	Serping1
49	Sgsh
49	Sh3bp5
49	Shank3
49	Siglecg
49	Slamf7
49	Slamf9
49	Slc10a3
49	Slc10a5
49	Slc12a4
49	Slc15a4
49	Slc16a11
49	Slc16a9
49	Slc25a35
49	Slc25a45
49	Slc26a10
49	Slc29a1
49	Slc30a1
49	Slc35f6
49	Slc48a1
49	Slc50a1
49	Slc6a2
49	Slc7a10
49	Slc9a3r2
49	Sln
49	Slurp1
49	Smagp
49	Smim1
49	Smim14
49	Snx11
49	Snx33
49	Sod3
49	Sox13
49	Sox18
49	Sox7
49	Sp100
49	Sp110
49	Sp6
49	Sparc
49	Spib
49	Spn
49	Spns2
49	Spop
49	Sptan1
49	Sptbn1
49	Sspn
49	St3gal2
49	St6galnac4
49	St8sia4
49	Stard8
49	Stk4
49	Stk40
49	Stmn2
49	Ston1
49	Stx7
49	Stxbp1
49	Swap70
49	Tapbp
49	Tapbpl
49	Tbkbp1
49	Tcap
49	Tceanc2
49	Tcn2
49	Tek
49	Tep1
49	Thbd
49	Thbs3
49	Timp2
49	Tlr1
49	Tlr3
49	Tlr9
49	Tm4sf1
49	Tmbim6
49	Tmcc2
49	Tmcc3
49	Tmem100
49	Tmem106a
49	Tmem109
49	Tmem127
49	Tmem140
49	Tmem184b
49	Tmem2
49	Tmem204
49	Tmem220
49	Tmem9b
49	Tmod2
49	Tmtc1
49	Tnfaip8l2
49	Tnfrsf13c
49	Tnfsf10
49	Tnfsf12
49	Tnni3
49	Tnxb
49	Tollip
49	Tom1l2
49	Tpcn1
49	Tppp
49	Tppp3
49	Trex1
49	Trim14
49	Trim56
49	Trip10
49	Trp53inp2
49	Tspan12
49	Tspan13
49	Tspan17
49	Tspan7
49	Tspan9
49	Tstd3
49	Tuba1a
49	Tubb2a
49	Tubb4a
49	Tusc5
49	Uap1l1
49	Uba7
49	Ubl3
49	Ucp2
49	Ufsp1
49	Unc13d
49	Unc93b1
49	Upk1b
49	Ushbp1
49	Vat1
49	Vsnl1
49	Vwf
49	Wars
49	Wfs1
49	Wisp2
49	Wnt10b
49	Wscd1
49	Xbp1
49	Yipf4
49	Zbtb4
49	Zbtb42
49	Zfand2a
49	Zfp14
49	Zfp641
49	Zmpste24
48	1700034J05Rik
48	1810008I18Rik
48	1810013L24Rik
48	2010016I18Rik
48	2310001K24Rik
48	4632428N05Rik
48	4931406P16Rik
48	4931430N09Rik
48	4933411K16Rik
48	4933417G07Rik
48	4933421O10Rik
48	5330417C22Rik
48	6330407A03Rik
48	6330409D20Rik
48	6430548M08Rik
48	9930014A18Rik
48	A330023F24Rik
48	AA467197
48	AF251705
48	AI607873
48	AI662270
48	AI839979
48	AU040972
48	AW112010
48	Aaed1
48	Abhd2
48	Abhd5
48	Abi3
48	Acap2
48	Acbd5
48	Acer2
48	Ackr2
48	Acsl1
48	Acsl4
48	Acss1
48	Actc1
48	Adamtsl4
48	Adap2
48	Adgrf5
48	Adgrl4
48	Aftph
48	Agfg1
48	Ahnak
48	Ak3
48	Akap2
48	Akna
48	Alas1
48	Aldh3a2
48	Alox5ap
48	Als2cl
48	Ang
48	Angptl4
48	Ankib1
48	Ankrd1
48	Ankrd12
48	Ankrd33b
48	Ankrd44
48	Ano6
48	Anxa3
48	Ap1s2
48	Aph1a
48	Aplp2
48	Apobec1
48	Apobr
48	Apold1
48	Aqp1
48	Arhgap23
48	Arhgap27
48	Arhgap29
48	Arhgap30
48	Arhgdib
48	Arhgef1
48	Arl11
48	Arl4a
48	Arl8a
48	Arpc1b
48	Arpc2
48	Arrb1
48	Asprv1
48	Atg4a
48	Atl3
48	Atp1a1
48	Atp2a2
48	Atp2c1
48	Atp6v0d2
48	Atrn
48	Atxn7
48	Axl
48	B3gnt3
48	B430010I23Rik
48	B430306N03Rik
48	BC037704
48	BC048403
48	Baiap2l1
48	Bcl2a1a
48	Bcl2a1b
48	Bcl2a1d
48	Bcl2l2
48	Bgn
48	Bhlhe41
48	Bin2
48	Bloc1s3
48	Bmp2k
48	Bmpr2
48	Bnip2
48	Bst1
48	C030013C21Rik
48	C130050O18Rik
48	C3
48	C330013E15Rik
48	C5ar1
48	C5ar2
48	C920009B18Rik
48	Calcrl
48	Camk2d
48	Camk2n1
48	Camta2
48	Capns1
48	Car4
48	Casp1
48	Casp4
48	Casz1
48	Cav2
48	Cbfa2t3
48	Cbr2
48	Ccdc121
48	Ccl6
48	Ccl9
48	Ccng1
48	Ccpg1
48	Ccr1
48	Ccrl2
48	Cd164
48	Cd200
48	Cd274
48	Cd300a
48	Cd300ld
48	Cd300lf
48	Cd302
48	Cd33
48	Cd36
48	Cd44
48	Cd47
48	Cd53
48	Cd68
48	Cd84
48	Cd93
48	Cdc42bpa
48	Cdkn1a
48	Cdkn2b
48	Cdr2
48	Cds2
48	Ceacam1
48	Cep104
48	Cfb
48	Cgnl1
48	Chil1
48	Chmp1b
48	Chp1
48	Chpt1
48	Chrnb1
48	Cldn12
48	Cldn18
48	Clec4a1
48	Clec4a3
48	Clec4d
48	Clec4e
48	Clec7a
48	Clec9a
48	Cmpk2
48	Col4a2
48	Col4a3
48	Col4a4
48	Coq10b
48	Cp
48	Cpd
48	Cpeb4
48	Cped1
48	Cpt1a
48	Creg1
48	Crim1
48	Crybg3
48	Csf1r
48	Csf2rb
48	Csf2rb2
48	Csf3r
48	Ctbs
48	Ctgf
48	Ctns
48	Ctsb
48	Ctso
48	Ctss
48	Cttnbp2nl
48	Cxcl10
48	Cxcl15
48	Cxcl16
48	Cxcl17
48	Cxcl9
48	Cxcr2
48	Cxcr6
48	Cxx1b
48	Cyb561d1
48	Cyb5b
48	Cyb5r3
48	Cybb
48	Cyp2f2
48	Cyp4v3
48	Cyr61
48	Cyth3
48	Cytip
48	D16Ertd472e
48	D5Ertd579e
48	Dab2
48	Dapp1
48	Dcdc2c
48	Dcun1d3
48	Ddo
48	Ddx58
48	Degs1
48	Dennd3
48	Dennd4a
48	Dennd5b
48	Dhdh
48	Diap1
48	Dlc1
48	Dll1
48	Dmxl2
48	Dnajb4
48	Dnajb5
48	Dnajb7
48	Dnajc3
48	Dock9
48	Dph3
48	Dpp4
48	Dtx3l
48	Dusp1
48	Dusp16
48	Dync1h1
48	Dynlt3
48	E030024N20Rik
48	Ear1
48	Ear6
48	Ece1
48	Ecm1
48	Eddm3b
48	Edn1
48	Efcab14
48	Egr2
48	Ehbp1l1
48	Elk3
48	Elk4
48	Elovl5
48	Emb
48	Emc3
48	Emp2
48	Entpd1
48	Eogt
48	Epas1
48	Epb4.1
48	Epn2
48	Ermp1
48	Esm1
48	Esyt2
48	Etnk1
48	Evi2b
48	F10
48	F2rl2
48	F830016B08Rik
48	Fam102b
48	Fam120aos
48	Fam122a
48	Fam188a
48	Fam189a2
48	Fam209
48	Fam21
48	Fam212b
48	Fam214b
48	Fam216b
48	Fam220a
48	Fam46c
48	Fam63a
48	Fam63b
48	Fam65a
48	Fas
48	Fbxo33
48	Fbxo4
48	Fcer1g
48	Fcgr2b
48	Fcgr3
48	Fech
48	Fendrr
48	Fgl2
48	Fgr
48	Flrt3
48	Flt1
48	Fmnl1
48	Foxn3
48	Foxp1
48	Fpr1
48	Fpr2
48	Fryl
48	Fst
48	Fstl3
48	Fxyd5
48	Fzd4
48	Gabrp
48	Gas1
48	Gas2l1
48	Gbp10
48	Gbp2
48	Gbp3
48	Gbp4
48	Gbp5
48	Gbp6
48	Gbp7
48	Gbp9
48	Gcc1
48	Gcnt2
48	Gda
48	Ginm1
48	Glipr1
48	Gls
48	Glt28d2
48	Glud1
48	Gm10400
48	Gm10768
48	Gm12185
48	Gm12250
48	Gm13251
48	Gm14446
48	Gm15910
48	Gm19522
48	Gm1966
48	Gm3336
48	Gm4951
48	Gm6642
48	Gm867
48	Gmip
48	Gna13
48	Gnaq
48	Gng12
48	Gns
48	Gosr2
48	Gp1ba
48	Gp49a
48	Gpcpd1
48	Gpnmb
48	Gpr132
48	Gpr137b-ps
48	Gpr146
48	Gpr155
48	Gpr183
48	Gpr35
48	Gpr65
48	Grina
48	Grrp1
48	Gsap
48	H2-Q10
48	H2-T22
48	Hadhb
48	Havcr2
48	Hc
48	Hcar2
48	Hectd3
48	Heg1
48	Helz2
48	Herc6
48	Hey2
48	Hmgcs2
48	Hmox1
48	Hook3
48	Hp
48	Hps3
48	Hs2st1
48	Hsd17b11
48	Hspa12b
48	Hspb7
48	Hyal1
48	I830077J02Rik
48	Icam1
48	Ick
48	Ids
48	Ifi204
48	Ifi30
48	Ifi47
48	Ifih1
48	Ifit1
48	Ifit3
48	Ifitm3
48	Ifngr2
48	Igtp
48	Ikzf1
48	Il17ra
48	Il18rap
48	Il1b
48	Il1rn
48	Il2rg
48	Il33
48	Il4ra
48	Inhbb
48	Ipo13
48	Irf5
48	Irf9
48	Irg1
48	Irgm1
48	Irgm2
48	Isg15
48	Itga9
48	Itgal
48	Itgam
48	Itgax
48	Itgb2
48	Itgb3
48	Itih4
48	Itm2b
48	Itpripl2
48	Jam2
48	Jun
48	Junb
48	Kcne2
48	Kcnk6
48	Kcnmb1
48	Kctd12
48	Kif1b
48	Kif1c
48	Kitl
48	Klf3
48	Klf4
48	Klf6
48	Klf7
48	Klhdc8a
48	Klhl5
48	Kpna1
48	Kpna4
48	Krt80
48	Lactb
48	Lactb2
48	Lamp2
48	Lamp3
48	Lats2
48	Layn
48	Lbp
48	Lcn2
48	Lcp1
48	Lcp2
48	Ldb2
48	Leng8
48	Lgals3bp
48	Lgals8
48	Lgals9
48	Lilra6
48	Lilrb4
48	Lima1
48	Limch1
48	Lims1
48	Lmbrd1
48	Lmod2
48	Lmtk2
48	Lnpep
48	Lpl
48	Lrch4
48	Lrg1
48	Lrp2
48	Lrrc32
48	Lrrc58
48	Lrrc8a
48	Lrrc8c
48	Lrrk2
48	Lrrn4
48	Ly6a
48	Ly6c2
48	Ly6g6c
48	Lyve1
48	Lyz1
48	Mafg
48	Mafk
48	Man2b1
48	Manea
48	Map2k1
48	Map3k2
48	Map4
48	Marco
48	Mbnl2
48	Mcemp1
48	Mcpt4
48	Mdfic
48	Me1
48	Mef2d
48	Mefv
48	Met
48	Mfsd1
48	Mfsd6
48	Mfsd7b
48	Mid2
48	Milr1
48	Mir22hg
48	Mme
48	Mmp19
48	Mmp9
48	Mob1b
48	Mob3c
48	Mospd2
48	Mpeg1
48	Mrc1
48	Ms4a6c
48	Msn
48	Msrb3
48	Mtmr2
48	Mtor
48	Muc20
48	Muc4
48	Muc6
48	Myadm
48	Myh6
48	Nab1
48	Nadk
48	Napg
48	Nceh1
48	Ncf2
48	Nckap1l
48	Ncoa3
48	Ndst1
48	Nek7
48	Neu1
48	Nfam1
48	Nfatc1
48	Nfkb1
48	Nhlrc4
48	Nlk
48	Nlrc5
48	Notch1
48	Nova2
48	Npr1
48	Npr3
48	Nptn
48	Nr4a1
48	Nrp1
48	Nucb2
48	Nudt16
48	Oas2
48	Oas3
48	Oasl2
48	Ocel1
48	Ocln
48	Ogdh
48	Olfr1396
48	Olfr171
48	Olfr173
48	Olfr47
48	Olfr920
48	Olr1
48	Orm1
48	Osbp
48	Osbpl2
48	Osbpl8
48	Osbpl9
48	Ostf1
48	Otud1
48	P2ry13
48	P2ry2
48	Parp10
48	Parp14
48	Parp3
48	Parvg
48	Pbxip1
48	Pcdhb21
48	Pde4b
48	Pdlim5
48	Pex3
48	Pgm2l1
48	Phf11d
48	Phldb2
48	Pik3ca
48	Pik3cb
48	Pik3cg
48	Pik3r5
48	Pikfyve
48	Pilra
48	Pilrb2
48	Pip5k1c
48	Pira2
48	Pirb
48	Pitpna
48	Pla2g1b
48	Plaur
48	Plcb2
48	Plec
48	Plek
48	Plekha3
48	Plekhm1
48	Plekho1
48	Plekho2
48	Plet1
48	Plk3
48	Pln
48	Plscr2
48	Plscr4
48	Plxdc2
48	Pmp22
48	Pnpla2
48	Podn
48	Pof1b
48	Pon3
48	Ppap2a
48	Ppbp
48	Ppm1a
48	Pqlc3
48	Prkaa2
48	Prkar2a
48	Prkcg
48	Prkx
48	Prr14
48	Prss23
48	Ptafr
48	Ptger4
48	Ptgs2
48	Ptp4a2
48	Ptpn12
48	Ptpn7
48	Ptprc
48	Ptpre
48	Ptprj
48	Pvrl3
48	Rab11b
48	Rab11fip1
48	Rab12
48	Rab21
48	Rab32
48	Rab8b
48	Rac1
48	Rac2
48	Rap1a
48	Rapgef2
48	Rapgef5
48	Rasal2
48	Rasd2
48	Rasgef1a
48	Rb1
48	Rdh10
48	Reep3
48	Rel
48	Retnlg
48	Retsat
48	Rgs9
48	Rhob
48	Rhoj
48	Rin3
48	Riok3
48	Ripply3
48	Rmnd5b
48	Rnasel
48	Rnf103
48	Rnf125
48	Rrm2b
48	Rsad2
48	Rtkn2
48	Rtp4
48	Runx1
48	Rusc2
48	S100a11
48	S100a8
48	S100a9
48	S100g
48	S1pr1
48	Saa3
48	Samd4
48	Samd8
48	Sash1
48	Scamp1
48	Scarb2
48	Scel
48	Scgb1a1
48	Scnn1b
48	Scnn1g
48	Sdcbp
48	Sec14l3
48	Sema4a
48	Sema6a
48	Sepp1
48	Serpina3c
48	Serpina3f
48	Serpina3g
48	Serpina3h
48	Serpina7
48	Serpinb9
48	Serpine1
48	Sftpa1
48	Sftpb
48	Sftpd
48	Sfxn3
48	Sgk1
48	Sgms2
48	Sh2d1b1
48	Sh3glb1
48	She
48	Siah1a
48	Siglece
48	Sirpa
48	Ski
48	Skil
48	Sla
48	Slc12a6
48	Slc15a3
48	Slc16a2
48	Slc17a5
48	Slc18a2
48	Slc23a1
48	Slc23a2
48	Slc25a16
48	Slc25a20
48	Slc25a28
48	Slc25a37
48	Slc26a2
48	Slc31a2
48	Slc35a3
48	Slc36a4
48	Slc39a2
48	Slc39a8
48	Slc3a2
48	Slc41a1
48	Slc43a2
48	Slc4a1
48	Slc6a6
48	Slc9a6
48	Slco2a1
48	Slfn1
48	Slfn2
48	Slfn4
48	Slfn5
48	Slfn8
48	Slpi
48	Smpdl3a
48	Smurf2
48	Snapin
48	Snhg11
48	Snx13
48	Snx25
48	Socs2
48	Sord
48	Sowaha
48	Sp140
48	Spag9
48	Spink5
48	Spock2
48	Spon1
48	Spp1
48	Sppl2a
48	Spred3
48	Spry1
48	Sptlc2
48	Srgn
48	Srxn1
48	Ssh2
48	St3gal1
48	Stard13
48	Stat1
48	Stat2
48	Stk17b
48	Stx11
48	Stx3
48	Synj1
48	Synpo
48	Syt15
48	Tacc1
48	Tacstd2
48	Taf9b
48	Tap1
48	Tatdn2
48	Tbc1d20
48	Tbc1d30
48	Tbx3
48	Tcta
48	Tecpr1
48	Tfdp2
48	Tgfbr2
48	Tgfbrap1
48	Tgtp1
48	Tgtp2
48	Themis2
48	Thumpd3
48	Tifa
48	Tifab
48	Tirap
48	Tle1
48	Tlr13
48	Tlr2
48	Tlr4
48	Tlr7
48	Tm6sf1
48	Tmed5
48	Tmed8
48	Tmem123
48	Tmem154
48	Tmem245
48	Tmem252
48	Tmem30a
48	Tmem30b
48	Tmem43
48	Tmem50b
48	Tmem63a
48	Tmem65
48	Tmem8
48	Tnf
48	Tnfaip2
48	Tnfrsf1b
48	Tnfrsf23
48	Tnnt2
48	Tprgl
48	Trak1
48	Trak2
48	Treml2
48	Trib2
48	Trim10
48	Trim12a
48	Trim12c
48	Trim16
48	Trim21
48	Trim3
48	Trim30a
48	Trim30b
48	Trim30d
48	Trim34a
48	Trim65
48	Trove2
48	Tspan1
48	Tspan18
48	Ttc39b
48	Ttn
48	Tubb1
48	Tusc1
48	Twsg1
48	Ube2j1
48	Ube2l6
48	Ube2o
48	Ubl7
48	Ubxn2a
48	Ubxn8
48	Ucn2
48	Uhmk1
48	Usp25
48	Utrn
48	Vamp2
48	Vamp5
48	Vezf1
48	Vipr2
48	Vsig10l
48	Vwa5a
48	Wfdc17
48	Wipf1
48	Wipf3
48	Wsb2
48	Xaf1
48	Xkr8
48	Xkrx
48	Yae1d1
48	Zbp1
48	Zbtb2
48	Zc2hc1a
48	Zc3h12a
48	Zc3h12c
48	Zc3hav1
48	Zdhhc17
48	Zdhhc24
48	Zfand5
48	Zfp365
48	Zfp52
48	Zmat3
48	Zmiz1
48	Znfx1
47	1110032A03Rik
47	1700018L02Rik
47	1700047I17Rik2
47	1700120K04Rik
47	1810010H24Rik
47	2310007B03Rik
47	2310030G06Rik
47	2410004P03Rik
47	2610028H24Rik
47	2810474O19Rik
47	4831440E17Rik
47	4930523C07Rik
47	4930562F07Rik
47	4931406H21Rik
47	4932438A13Rik
47	5830454E08Rik
47	6330416G13Rik
47	9330151L19Rik
47	A430046D13Rik
47	A530013C23Rik
47	AA986860
47	AI464131
47	AI661453
47	AU015791
47	Abca1
47	Abca2
47	Abca5
47	Abca7
47	Abca8a
47	Abcd1
47	Abcd3
47	Abhd16a
47	Abhd4
47	Abi1
47	Abl2
47	Acaca
47	Acox1
47	Acvr1b
47	Acvr2a
47	Adam1a
47	Adam1b
47	Adam8
47	Adar
47	Adhfe1
47	Adipor1
47	Adipor2
47	Adora2b
47	Adrb2
47	Adrbk2
47	Aff1
47	Aff4
47	Akap13
47	Akap5
47	Akap9
47	Akr1c14
47	Akt2
47	Alcam
47	Aldh6a1
47	Alg12
47	Amigo1
47	Amigo2
47	Amy1
47	Ankhd1
47	Ankrd11
47	Ankrd13a
47	Anxa1
47	Ap3b1
47	Apc
47	Aph1c
47	Apobec3
47	Appl2
47	Aqp4
47	Arfgef2
47	Arg2
47	Arhgap21
47	Arhgap31
47	Arhgef11
47	Arhgef12
47	Arhgef26
47	Arhgef6
47	Arid4a
47	Arih1
47	Arpc5
47	Asap2
47	Ash1l
47	Atf3
47	Atf6
47	Atg13
47	Atg4d
47	Atg9a
47	Atp11a
47	Atp11c
47	Atp13a3
47	Atp1b1
47	Atp6v0a1
47	Atp6v1a
47	Atp6v1b2
47	Atxn1
47	Avl9
47	Azi2
47	B3gnt2
47	B3gnt8
47	Bach1
47	Baz1a
47	Baz2a
47	Bbx
47	Bcas3os1
47	Bcl3
47	Bcl6
47	Bdp1
47	Bend7
47	Bhlhe40
47	Birc3
47	Blzf1
47	Bptf
47	Braf
47	Brap
47	Brd2
47	Btaf1
47	Btbd7
47	Btg3
47	C030034L19Rik
47	C2cd2
47	C77080
47	Cab39
47	Calcoco1
47	Camsap2
47	Camsap3
47	Capn2
47	Capn7
47	Cast
47	Cat
47	Cav1
47	Cbl
47	Cblb
47	Ccdc101
47	Ccdc108
47	Ccdc141
47	Ccdc186
47	Ccnj
47	Ccnt1
47	Cd14
47	Cd177
47	Cd209c
47	Cd55
47	Cdc37l1
47	Cdkl2
47	Cds1
47	Cebpd
47	Cecr2
47	Cep126
47	Cep95
47	Cers2
47	Cers5
47	Chd7
47	Chka
47	Chst15
47	Cipc
47	Cir1
47	Clcn3
47	Cldn2
47	Clic5
47	Clip1
47	Clip4
47	Clk4
47	Cln5
47	Clock
47	Cmip
47	Cmklr1
47	Cnppd1
47	Cnst
47	Cobll1
47	Col10a1
47	Col4a3bp
47	Col6a1
47	Cpeb2
47	Cpne3
47	Cpox
47	Crbn
47	Crebrf
47	Cript
47	Cry2
47	Csf1
47	Csgalnact2
47	Ctdsp1
47	Ctdsp2
47	Ctdspl
47	Ctnnd1
47	Cxadr
47	Cxcl1
47	Cxcl5
47	Cxx1a
47	Cyfip1
47	Cyp2s1
47	D630041G03Rik
47	D930048N14Rik
47	Dazap2
47	Dcaf6
47	Ddhd1
47	Ddi2
47	Ddx3x
47	Dear1
47	Dennd2d
47	Deptor
47	Dgka
47	Dgkd
47	Dgke
47	Dgkq
47	Dixdc1
47	Dmtf1
47	Dnaja1
47	Dnajb9
47	Dnajc1
47	Dnajc21
47	Dnajc28
47	Dnajc5
47	Dopey1
47	Dopey2
47	Dpep1
47	Dpp8
47	Dpp9
47	Dpy19l4
47	Dram1
47	Dram2
47	Dstyk
47	Dusp11
47	Dusp14
47	E4f1
47	Eea1
47	Efr3a
47	Egfr
47	Eif4ebp2
47	Eif4g3
47	Elac1
47	Elf1
47	Elmsan1
47	Enpp2
47	Ep300
47	Ep400
47	Epc2
47	Epg5
47	Epn3
47	Eppk1
47	Eps15
47	Eps8l1
47	Eps8l2
47	Erg
47	Ero1l
47	Ero1lb
47	Errfi1
47	Esco1
47	Evi2a
47	Exph5
47	Ezr
47	F2r
47	F630028O10Rik
47	Fam117a
47	Fam117b
47	Fam126b
47	Fam134b
47	Fam166b
47	Fam167a
47	Fam177a
47	Fam179b
47	Fam208a
47	Fam210a
47	Fam46a
47	Fam84b
47	Fbxl17
47	Fbxl20
47	Fbxo11
47	Fbxo32
47	Fbxo8
47	Fcho2
47	Fgd5
47	Fgd6
47	Fgf11
47	Firre
47	Fkbp15
47	Flcn
47	Flot1
47	Flt4
47	Fmo2
47	Fndc3a
47	Fnip1
47	Fnip2
47	Fos
47	Foxj2
47	Foxj3
47	Foxo1
47	Foxo3
47	Fuca2
47	Fyco1
47	Fzd5
47	G6b
47	Gab1
47	Gab2
47	Gadd45a
47	Gak
47	Gan
47	Gatad2b
47	Gca
47	Gcc2
47	Gclc
47	Gclm
47	Gdap10
47	Gdpd2
47	Gimap5
47	Gja6
47	Gltscr1l
47	Gm10336
47	Gm10791
47	Gm11166
47	Gm13363
47	Gm15694
47	Gm15800
47	Gm15880
47	Gm1600
47	Gm20219
47	Gm5069
47	Gm5434
47	Gm608
47	Gm614
47	Gm9776
47	Golga4
47	Golgb1
47	Golph3
47	Gpam
47	Gpatch2l
47	Gpatch8
47	Gpr17
47	Gprc5a
47	Gramd2
47	Grasp
47	Gsta4
47	Gstt3
47	Gstz1
47	H6pd
47	Hbp1
47	Heca
47	Hectd1
47	Herc1
47	Herpud2
47	Higd1a
47	Hipk1
47	Hipk2
47	Hipk3
47	Hivep1
47	Hmbox1
47	Hmha1
47	Hus1b
47	Ica1l
47	Ice1
47	Icosl
47	Ifnar2
47	Ifnlr1
47	Igfbp3
47	Ikbkg
47	Il10rb
47	Il18r1
47	Il1a
47	Il1r1
47	Il6ra
47	Il6st
47	Inafm1
47	Inf2
47	Ino80d
47	Inpp5b
47	Inpp5k
47	Insig1
47	Insig2
47	Insr
47	Iqgap1
47	Iqsec1
47	Irf2
47	Irf8
47	Irs2
47	Itga3
47	Itsn2
47	Jag1
47	Jak1
47	Jak2
47	Jmjd1c
47	Kank2
47	Kansl3
47	Kat7
47	Kbtbd11
47	Kcna2
47	Kcnc3
47	Kcnj15
47	Kcnj2
47	Kctd6
47	Kdm1b
47	Kdm2a
47	Kdm3b
47	Kdm7a
47	Klf13
47	Klf9
47	Klhdc7a
47	Klhl24
47	Kmt2a
47	Kmt2c
47	Kmt2e
47	Larp1b
47	Larp4b
47	Las1l
47	Lclat1
47	Lifr
47	Limk2
47	Liph
47	Lmo7
47	Lnx2
47	Lonrf3
47	Loxl4
47	Lpcat1
47	Lpgat1
47	Lpin1
47	Lpin2
47	Lrp1
47	Lrp2bp
47	Lrp4
47	Lrp5
47	Lrrc71
47	Lrrfip1
47	Lrrn4cl
47	Lrrtm2
47	Lysmd3
47	Madd
47	Magi3
47	Malat1
47	Malt1
47	Man2a1
47	Mansc1
47	Map3k6
47	Map3k8
47	Map3k9
47	Mapk14
47	Mapk1ip1
47	Mapkapk2
47	Mapkapk3
47	Mapkbp1
47	March2
47	March6
47	Mau2
47	Max
47	Mbd1
47	Mbnl1
47	Mcl1
47	Mcur1
47	Med13
47	Med13l
47	Mef2a
47	Mertk
47	Mettl21e
47	Mfap3l
47	Mff
47	Mib1
47	Mical2
47	Micall1
47	Mif4gd
47	Mlxip
47	Mnt
47	Mocs1
47	Mpl
47	Mpp1
[truncated: 1,719 more rows]
