# Supplementary material for: Single cell RNA analysis identifies cellular heterogeneity and adaptive responses of the lung at birth
Source: Nat Commun. 2019 Jan 3;10:37. doi: 10.1038/s41467-018-07770-1 (PMC6318311; doi:10.1038/s41467-018-07770-1)
Supplement: Supplementary file 9 — Supplementary Data 6 [file 41467_2018_7770_MOESM9_ESM.xlsx]

## Sheet: UPR network genes
Supplementary Data 6. Associations of Unfolded Protein Response (UPR) network genes with cell types identified from Drop-seq analysis of mouse lung on postnatal day 1 (PND1). The calculations of sensitivity based “Enrichment” and “p value” of Fisher’s exact test were described in the Methods section. Shown are associations with p value<0.05 and Enrichment score>=1.5. Sensor: stress sensors; TF: t…
Role	Gene	Group	Precision	Recall	Enrichment	pvalue
Sensor	Ern1	Sox2hi	0.11	0.04	7.02	0.0013
Sensor	Ern1	AT1/AT2	0.04	0.15	2.61	0.00037
Sensor	Atf6	Proliferative Lymphocyte	0.21	0.01	2.86	0.04974
Sensor	Atf6	Ciliated	0.22	0.01	2	0.01343
Sensor	Atf6	AT1/AT2	0.22	0.13	2.26	< 1E-05
Sensor	Atf6	Sox2hi	0.46	0.03	5.26	< 1E-05
Sensor	Eif2ak3	Sox2hi	0.13	0.03	5.26	0.00228
Sensor	Eif2ak3	AT1/AT2	0.07	0.14	2.43	2e-05
TF	Xbp1	Sox2hi	0.41	0.01	1.75	0.00058
TF	Xbp1	MatrixFB-2	0.31	0.04	1.59	0.00012
TF	Nfe2l2	AT2	0.59	0.22	2.13	< 1E-05
TF	Nfe2l2	AT1/AT2	0.7	0.14	2.43	< 1E-05
TF	Nfe2l2	Ciliated	0.72	0.01	2	< 1E-05
TF	Nfe2l2	Club	0.66	0.01	1.96	< 1E-05
TF	Nfe2l2	Sox2hi	0.83	0.02	3.51	< 1E-05
TF	Atf4	Ciliated	0.55	0.01	2	0.00596
TF	Atf4	AT1/AT2	0.62	0.11	1.91	< 1E-05
TF	Atf4	Sox2hi	0.74	0.01	1.75	< 1E-05
ERAD	Hspa1b	AT1/AT2	0.02	0.19	3.3	0.00133
ERAD	Hspa1b	MatrixFB-2	0.03	0.12	4.76	0.00116
ERAD	Hspa1b	Sox2hi	0.09	0.07	12.28	0.00044
ERAD	Hsp90aa1	Lym-Endo	0.73	0.01	2.17	0.00091
ERAD	Hsp90aa1	Proliferative Lymphocyte	0.79	0.01	2.86	0.0005
ERAD	Hsp90aa1	Pericyte-1	0.72	0.02	1.64	< 1E-05
ERAD	Hsp90aa1	AT1/AT2	0.87	0.11	1.91	< 1E-05
ERAD	Hsp90aa1	Ciliated	0.98	0.01	2	< 1E-05
ERAD	Hsp90aa1	Club	0.8	0.01	1.96	< 1E-05
ERAD	Hsp90aa1	Sox2hi	1	0.01	1.75	< 1E-05
ERAD	Hsp90ab1	Sox2hi	0.96	0.01	1.75	0.03182
ERAD	Hsp90ab1	Lym-Endo	0.97	0.01	2.17	0.02435
ERAD	Syvn1	Ciliated	0.18	0.02	4	0.00229
ERAD	Syvn1	AT1/AT2	0.13	0.17	2.96	< 1E-05
ERAD	Syvn1	Sox2hi	0.35	0.04	7.02	< 1E-05
ERAD	Sel1l	AT2	0.26	0.2	1.94	< 1E-05
ERAD	Sel1l	AT1/AT2	0.43	0.18	3.13	< 1E-05
ERAD	Sel1l	Club	0.44	0.02	3.92	< 1E-05
ERAD	Sel1l	Sox2hi	0.59	0.02	3.51	< 1E-05
ERAD	Os9	AT1/AT2	0.46	0.14	2.43	< 1E-05
ERAD	Os9	Sox2hi	0.63	0.02	3.51	< 1E-05
ERAD	Pdia3	Lym-Endo	0.84	0.01	2.17	< 1E-05
ERAD	Pdia3	Ciliated	0.62	0.01	2	0.00042
ERAD	Pdia3	Club	0.54	0.01	1.96	0.01222
ERAD	Pdia3	Sox2hi	0.85	0.01	1.75	< 1E-05
ERAD	Pdia3	MatrixFB-2	0.51	0.04	1.59	< 1E-05
ERAD	Pdia3	AT1/AT2	0.52	0.09	1.57	< 1E-05
Lipid	Srebf2	Ciliated	0.25	0.02	4	0.00064
Lipid	Srebf2	AT2	0.23	0.33	3.19	< 1E-05
Lipid	Srebf2	AT1/AT2	0.33	0.26	4.52	< 1E-05
Lipid	Srebf2	Sox2hi	0.39	0.03	5.26	< 1E-05
Lipid	Scap	Sox2hi	0.2	0.03	5.26	0.00023
Lipid	Scap	AT1/AT2	0.12	0.15	2.61	< 1E-05
Lipid	Insig1	AT1/AT2	0.6	0.25	4.35	< 1E-05
Lipid	Insig1	AT2	0.48	0.37	3.58	< 1E-05
Lipid	Insig1	Sox2hi	0.48	0.02	3.51	< 1E-05
Other	Ddit3	Sox2hi	0.24	0.02	3.51	0.00037
Other	Ddit3	AT1/AT2	0.24	0.2	3.48	< 1E-05
Other	Ddit3	Proliferative Lymphocyte	0.18	0.01	2.86	0.04855
Other	Ddit3	AT2	0.15	0.22	2.13	< 1E-05
Other	Nkx2-1	AT1/AT2	0.8	0.29	5.04	< 1E-05
Other	Nkx2-1	Ciliated	0.55	0.02	4	< 1E-05
Other	Nkx2-1	Club	0.49	0.02	3.92	< 1E-05
Other	Nkx2-1	AT2	0.61	0.4	3.87	< 1E-05
Other	Nkx2-1	Sox2hi	0.67	0.02	3.51	< 1E-05
Other	Nkx2-1	AT1	0.55	0.17	3.44	< 1E-05
